# Supplementary material for: Characterization of MicroRNA Expression Profiles and the Discovery of Novel MicroRNAs Involved in Cancer during Human Embryonic Development
Source: PLoS One. 2013 Aug 2;8(8):e69230. doi: 10.1371/journal.pone.0069230 (PMC3732277; doi:10.1371/journal.pone.0069230)
Supplement: Table S1 — The expressions of 835 miRNAs during week 4-6 of human embryonic development. (XLS) [file pone.0069230.s008.xls]

## Sheet: Sheet1
Table S1. The expressions of 835 miRNAs during week 4-6 of human embryonic development
Human miRNAs	Week 4			Week 5			Week 6
	sample 1	sample 2	sample 3	sample 1	sample 2	sample 3	sample 1	sample 2
hsa-let-7a	38.9717	40.5965	21.982	63.0877	57.7276	45.973	136.061	133.385
hsa-let-7a*	12.9387	10.618	6.77606	1.8776	11.4414	3.7181	11.9522	13.5737
hsa-let-7b	20.7055	37.9763	13.4584	50.7076	24.7986	24.8389	44.6398	20.5422
hsa-let-7b*	18.8996	13.2248	17.0868	7.92981	19.1527	10.8781	14.3347	14.986
hsa-let-7c	42.4983	17.8045	25.648	64.661	53.1196	76.2867	260.665	110.177
hsa-let-7c*	13.655	9.29948	12.9737	1.53482	10.5704	11.5181	11.9282	19.9606
hsa-let-7d	13.5964	20.8938	17.4302	32.3074	17.4718	18.6107	28.5498	30.3781
hsa-let-7d*	11.8553	8.90368	10.3785	12.193	17.2242	17.7492	9.37183	16.3273
hsa-let-7e	119.311	29.6448	227.517	51.9532	220.017	761.479	267.6	432.627
hsa-let-7e*	10.0293	6.74718	10.9847	5.19079	13.0481	6.72046	16.8491	16.3027
hsa-let-7f	20.0329	21.6212	9.13406	34.9561	23.6516	11.2053	14.0398	18.9731
hsa-let-7f-1*	10.9584	17.8017	13.9132	9.06788	22.5286	18.8656	19.1613	17.4729
hsa-let-7f-2*	9.09677	4.45707	8.57471	2.83051	10.1887	6.40431	11.5357	17.9002
hsa-let-7g	15.0982	14.6379	5.24237	19.8932	11.1989	12.5377	15.9904	14.2499
hsa-let-7g*	18.4194	12.6532	10.6804	4.51982	12.5527	11.7618	12.3469	15.4443
hsa-let-7i	18.5202	22.5949	11.8192	39.2741	23.9547	21.1634	20.2347	17.754
hsa-let-7i*	11.1346	11.1395	8.30956	4.47252	8.75515	7.73023	9.40727	7.54645
hsa-miR-1	57.2744	36.7137	45.028	133.738	30.4378	9.94246	9.23491	13.9517
hsa-miR-100	45.3643	68.0913	76.2754	69.1033	93.0052	76.4041	198.79	187.992
hsa-miR-100*	17.0829	8.82215	7.73157	3.83865	14.4632	6.07969	12.6961	12.2254
hsa-miR-101	14.7194	11.2791	19.1398	9.87964	12.1341	4.2899	3.43859	11.9247
hsa-miR-101*	13.4459	11.8371	5.64547	9.59794	9.79168	10.7983	11.1851	16.4316
hsa-miR-103	571.988	1448.38	1042.54	346.802	717.407	704.675	512.95	1037.64
hsa-miR-105	46.3594	13.1667	7.04468	10.0944	17.7212	9.81628	10.7909	10.0234
hsa-miR-105*	16.8335	11.8062	6.508	4.193	14.5311	9.89194	12.8445	13.823
hsa-miR-106a	2148.66	5529.05	3474.69	2029.82	1254.52	566.347	398.92	1577.24
hsa-miR-106a*	15.377	15.5282	8.82495	8.76751	14.5578	13.4962	13.8054	10.3828
hsa-miR-106b	511.594	1216.25	388.243	396.662	364.262	248.815	181.586	252.579
hsa-miR-106b*	33.6256	34.0331	16.4523	24.6348	25.3446	20.5335	31.2446	12.7428
hsa-miR-107	518.176	1318.29	675.15	294.219	655.123	391.519	373.011	667.128
hsa-miR-10a	252.442	197.73	407.642	730.221	118.095	122.241	41.8026	155.952
hsa-miR-10a*	13.7494	16.4043	15.4364	17.1088	16.1202	16.2219	10.7611	17.0761
hsa-miR-10b	1145.98	1383.31	2510.62	2952.59	549.297	1034.03	283.285	1093.3
hsa-miR-10b*	15.8121	15.8697	11.5326	16.4697	14.3789	15.4459	14.29	17.8244
hsa-miR-1178	13.5546	13.0948	6.51887	4.04202	14.1972	23.5992	6.00665	16.3773
hsa-miR-1179	10.16	11.1809	9.02167	6.50949	13.9249	19.4995	12.1014	14.915
hsa-miR-1180	95.2496	59.5212	119.084	69.9139	96.1329	183.27	169.934	86.1817
hsa-miR-1181	18.3158	13.3432	16.1466	11.9048	19.7043	22.8277	17.8293	12.4218
hsa-miR-1182	15.2508	9.55773	20.0257	10.3738	20.3665	25.0419	34.2779	16.5978
hsa-miR-1183	15.7817	9.02955	13.9774	12.6362	17.4949	21.2987	54.5541	14.4244
hsa-miR-1184	13.6835	12.9573	10.1496	10.8146	14.079	14.1187	13.9598	13.0012
hsa-miR-1185	12.8961	10.9315	9.40096	6.97966	10.2891	15.263	10.5867	13.1291
hsa-miR-1197	15.4334	15.4315	7.27642	10.2591	15.02	11.1463	5.21054	13.3377
hsa-miR-1200	11.7504	9.26975	7.31055	9.03624	9.41037	7.59827	5.54196	12.5643
hsa-miR-1201	19.3952	15.4756	3.25518	34.399	11.718	11.911	4.75402	9.40521
hsa-miR-1202	13.1814	17.0328	19.2647	10.5016	13.7598	29.8155	21.6309	12.6544
hsa-miR-1203	12.7741	8.18408	8.40182	10.8489	12.5876	37.8019	12.878	14.6933
hsa-miR-1204	14.9328	8.88378	10.2243	11.7724	15.1005	19.1207	5.89225	11.8882
hsa-miR-1205	14.1213	15.9524	18.6922	15.306	11.9831	16.6688	10.2354	10.5337
hsa-miR-1206	16.8325	12.1066	9.01449	10.4477	13.8038	21.5513	16.4119	14.455
hsa-miR-1207-3p	15.7329	8.29515	20.2615	10.2274	14.4221	10.907	19.7023	12.5886
hsa-miR-1207-5p	27.3908	16.7334	18.858	36.3512	31.378	59.0207	73.7071	23.5222
hsa-miR-1208	23.4972	17.1472	16.8031	17.1884	23.3855	10.9137	22.2798	23.7411
hsa-miR-122	7288.88	1719.25	5406.88	5060.32	11644.1	11486.1	15189	6153.54
hsa-miR-122*	13.9292	8.34809	11.5379	3.43234	8.05953	14.8621	5.42247	6.38825
hsa-miR-1224-3p	12.5552	17.0152	11.1104	9.03234	16.8805	17.561	10.1094	12.8185
hsa-miR-1224-5p	36.0132	17.7807	21.2953	48.555	36.2678	49.9164	173.165	19.526
hsa-miR-1225-3p	15.3145	10.4808	17.9522	11.9545	20.519	30.1348	14.9952	13.7315
hsa-miR-1225-5p	11.6159	10.19	4.06063	9.18021	13.0327	31.936	11.7542	10.5854
hsa-miR-1226	18.3191	10.6073	9.03702	22.0386	20.6511	20.5935	17.3045	15.2534
hsa-miR-1226*	12.2627	9.7615	12.972	11.1822	17.7004	25.1245	28.9756	14.5823
hsa-miR-1227	15.1338	9.14527	14.2169	8.91435	16.7514	19.8102	10.5751	6.9459
hsa-miR-1228	19.6095	11.107	20.9019	17.199	16.7695	21.7911	20.2829	16.3917
hsa-miR-1228*	17.6655	8.30184	17.5829	17.6322	27.5369	16.817	170.731	14.5951
hsa-miR-1229	20.2052	13.8217	13.9	4.01708	20.9539	12.8122	18.1934	11.8431
hsa-miR-1231	14.8436	26.1335	11.4746	20.7422	22.8502	22.0686	19.3345	13.4024
hsa-miR-1233	13.9027	23.187	18.7114	5.09378	9.62036	14.9963	12.4644	12.8167
hsa-miR-1234	10.2761	21.1421	18.0996	9.13319	16.111	25.3572	28.2067	11.7931
hsa-miR-1236	15.2399	13.2127	10.845	4.31528	7.62821	6.10282	10.9007	9.38529
hsa-miR-1237	13.9641	12.6259	17.9315	6.07451	16.5826	29.3515	23.8049	11.8897
hsa-miR-1238	21.3214	15.8893	14.503	12.1401	14.5607	18.2422	16.8912	14.5553
hsa-miR-124	46.4346	48.248	63.875	40.6505	63.085	126.739	209.128	156.067
hsa-miR-124*	14.8086	12.3271	5.98319	4.26429	12.3917	8.41483	12.8164	12.2646
hsa-miR-1243	12.8422	7.75828	4.83369	3.2259	7.96792	2.92441	11.0426	7.31617
hsa-miR-1244	13.77	5.94938	8.08621	8.0691	13.0657	6.2428	10.7797	12.1708
hsa-miR-1245	8.13661	5.00135	4.44714	11.2252	10.7535	10.0119	7.60783	10.2089
hsa-miR-1246	877.001	25.6676	165.712	1518.99	868.883	61.7929	126.444	74.0686
hsa-miR-1247	20.9265	16.7093	21.8269	11.3773	18.3501	80.9013	22.5755	24.4285
hsa-miR-1248	10.9598	4.1527	6.07702	3.98373	6.06643	5.67062	3.87644	10.8296
hsa-miR-1249	20.9412	11.902	19.9576	8.72785	17.815	10.7205	14.0803	14.585
hsa-miR-1250	8.949	4.71909	8.92731	10.5543	9.63142	15.516	10.4687	11.543
hsa-miR-1251	8.74269	13.2732	2.15617	4.59057	8.11742	15.5051	8.28978	10.5927
hsa-miR-1252	16.9625	9.10376	3.78637	5.81484	9.64131	7.49135	12.2453	4.61675
hsa-miR-1253	10.4607	8.02901	7.5456	9.20363	11.9821	5.54632	10.4363	11.2222
hsa-miR-1254	13.9418	7.36819	30.6753	7.46947	11.3293	7.58233	10.4696	8.7178
hsa-miR-1255a	9.94945	8.18651	2.81703	4.7306	7.75515	5.15136	11.1984	10.3885
hsa-miR-1255b	15.0203	10.6474	6.48668	3.5064	6.65447	5.6064	17.781	10.6916
hsa-miR-1256	14.9635	15.2518	6.33583	3.9338	11.0781	3.18053	9.07733	12.2459
hsa-miR-1257	10.0419	14.5219	8.95515	5.39065	13.3979	16.1221	14.4228	10.7611
hsa-miR-1258	4.96631	9.60953	8.77176	2.01996	8.73452	8.71451	19.8839	6.95822
hsa-miR-1259	7.91384	9.59779	10.6587	4.62389	10.8224	25.4248	21.8353	12.0199
hsa-miR-125a-3p	10.8794	18.779	27.4422	12.9422	20.0722	20.3615	46.0917	23.5798
hsa-miR-125a-5p	459.328	215.62	488.925	952.115	589.439	939.717	857.954	1435.38
hsa-miR-125b	628.985	533.593	511.679	770.154	1110.98	931.463	3626.76	3187.8
hsa-miR-125b-1*	10.9566	9.73423	10.1414	5.85749	11.5538	10.6693	10.0252	9.31005
hsa-miR-125b-2*	11.4194	18.96	17.3186	7.87567	17.7348	13.831	11.1906	15.5363
hsa-miR-126	346.957	589.367	603.957	540.356	148.658	83.5385	30.1696	360.2
hsa-miR-126*	11.2129	8.13452	9.42051	3.2136	12.5083	22.8079	6.33493	14.3259
hsa-miR-1260	14.3561	12.968	14.5688	4.03642	18.4024	15.5299	11.7382	17.5035
hsa-miR-1261	9.32836	9.18946	8.48766	3.95628	9.69446	17.8511	10.523	14.2097
hsa-miR-1262	7.72585	9.75199	4.48053	6.5451	12.9886	11.364	12.2066	13.1251
hsa-miR-1263	13.0535	9.04945	8.66126	3.45703	9.40339	10.5334	10.2254	8.61442
hsa-miR-1264	12.0633	10.4863	5.27979	5.36201	13.3817	9.1161	9.01559	15.1948
hsa-miR-1265	7.95648	4.73389	6.63131	2.32983	8.98665	9.24667	9.1734	12.1563
hsa-miR-1266	11.9741	9.71476	4.6915	4.88997	10.3567	12.5691	8.93173	12.6748
hsa-miR-1267	9.94491	5.6477	10.085	6.28849	12.8854	11.9185	11.8143	8.98777
hsa-miR-1268	88.4212	23.6822	89.2071	180.477	152.677	303.392	1407.8	42.2488
hsa-miR-1269	8.34327	15.6023	4.58159	4.66877	11.4582	11.8357	6.99828	7.38618
hsa-miR-1270	17.7445	17.836	20.8355	11.8912	22.9759	20.7776	23.3426	13.1564
hsa-miR-1271	15.3701	12.7127	7.94739	7.40006	11.3285	14.4693	14.9177	11.4602
hsa-miR-1272	14.9588	15.0004	8.40861	8.93507	11.7577	12.0809	14.1611	12.2406
hsa-miR-1273	19.1075	11.5012	12.8543	5.09812	12.6051	19.757	10.0053	11.8588
hsa-miR-127-3p	106.412	105.701	156.97	67.0394	115.436	289.811	499.151	232.069
hsa-miR-1274a	18.5434	10.994	7.24122	8.12484	11.2364	9.31156	9.96214	10.8277
hsa-miR-1274b	16.6743	16.7718	8.09217	10.2331	13.6908	17.3921	20.0691	33.9484
hsa-miR-1275	482.541	75.5553	156.021	784.557	1270.57	730.451	696.535	130.895
hsa-miR-127-5p	15.1529	16.1372	10.0422	6.92788	12.2506	8.00862	7.14886	10.3861
hsa-miR-1276	20.2709	12.1597	9.95432	5.8688	15.4368	23.382	21.5224	14.1358
hsa-miR-1277	21.1293	13.5493	17.3466	3.75205	14.9307	47.8946	52.0532	14.2065
hsa-miR-1278	11.1003	18.8002	5.75292	3.79074	13.4627	16.6779	11.0806	9.64217
hsa-miR-1279	13.9018	11.0342	8.56515	4.36881	17.5069	15.9624	11.2457	10.1612
hsa-miR-128	120.675	242.333	175.062	142.517	77.537	138.89	57.6953	137.472
hsa-miR-1280	344.077	91.983	133.559	166.643	276.114	435.664	918.15	1558.02
hsa-miR-1281	23.7014	37.2501	31.4354	21.0659	59.7083	70.3674	85.4976	23.8516
hsa-miR-1282	11.0864	10.4365	7.74434	8.13359	10.8631	12.0258	16.5224	17.7253
hsa-miR-1283	13.4385	13.6706	12.8111	8.08122	12.9355	8.49047	7.56815	15.2456
hsa-miR-1284	13.0464	13.7668	10.1616	13.7964	16.6787	15.4829	11.1681	14.9809
hsa-miR-1285	11.1347	13.414	12.309	9.7232	12.8118	22.4167	16.277	12.1585
hsa-miR-1286	12.1096	14.2356	10.1092	9.3264	9.70391	11.3308	14.367	14.384
hsa-miR-1287	20.4249	14.9307	18.935	14.8185	12.2447	10.5769	16.6965	22.6446
hsa-miR-1288	12.2907	10.9242	10.4594	10.7616	8.30146	6.05613	14.7537	8.71311
hsa-miR-1289	16.5054	6.06767	7.52775	7.21995	19.4925	19.4277	15.9633	12.7896
hsa-miR-129*	15.111	12.2554	18.5095	7.28016	18.576	4.71809	22.4537	15.1318
hsa-miR-1290	11.853	10.2708	9.88791	15.5615	16.74	5.59198	20.9321	16.4836
hsa-miR-1291	13.5356	7.1831	13.1536	12.9123	8.21491	24.5389	16.7695	14.1461
hsa-miR-1292	15.1355	11.9322	19.4376	14.0523	9.56867	14.3182	13.1579	14.3433
hsa-miR-1293	10.7626	7.99277	8.88849	11.5535	11.2814	12.0408	16.5122	16.4812
hsa-miR-129-3p	16.4576	10.1768	13.8535	10.9337	14.4201	12.0122	9.72622	15.0752
hsa-miR-1294	12.3555	4.01682	9.18683	10.2325	12.7823	12.7057	5.76851	13.7387
hsa-miR-1295	9.147	7.44617	26.1225	12.3079	5.85351	10.2081	19.689	12.8534
hsa-miR-129-5p	12.9575	15.1836	19.2461	14.7974	15.8936	22.7418	19.1797	15.9479
hsa-miR-1296	10.8129	15.073	9.23382	11.1075	8.76017	6.35492	16.3349	9.72628
hsa-miR-1297	13.1224	9.55247	12.1457	11.1545	13.3847	12.039	15.9885	12.2866
hsa-miR-1298	12.9985	11.8685	8.40672	11.3385	14.6421	11.3009	11.2875	13.2475
hsa-miR-1299	14.6222	10.0045	10.4094	14.0938	13.898	7.42076	24.883	16.9832
hsa-miR-1300	18.3993	16.8651	16.7362	13.7847	16.5839	27.7034	25.8044	16.585
hsa-miR-1301	13.7836	12.8738	23.3509	23.13	20.5464	24.7844	16.9976	18.1256
hsa-miR-1302	14.7683	11.835	8.80147	7.97954	14.6224	10.1668	7.05029	12.8508
hsa-miR-1303	14.8674	11.1589	10.2127	11.2297	19.1065	18.8976	20.6488	16.455
hsa-miR-1304	15.7974	8.43774	17.9708	10.0312	17.4656	14.1313	18.8967	16.3758
hsa-miR-1305	28.4713	20.5965	16.0818	62.5166	42.0476	20.3262	42.9064	18.1312
hsa-miR-1306	13.8464	11.5021	9.7303	19.2499	14.4594	20.863	86.0278	12.497
hsa-miR-1307	37.9575	40.7726	41.7684	36.0276	40.5031	30.3586	73.231	45.2923
hsa-miR-1308	385.613	343.177	272.796	99.0169	159.123	112.977	53.9838	184.52
hsa-miR-130a	286.766	1027.59	253.913	174.855	181.646	34.495	82.1941	240.562
hsa-miR-130a*	16.3866	17.4511	21.3124	5.65667	11.107	15.6879	14.3127	14.4168
hsa-miR-130b	619.224	679.742	1184.59	420.302	656.979	701.709	1023.25	850.643
hsa-miR-130b*	14.6357	12.355	26.011	48.9474	17.5965	22.7105	12.6978	17.5666
hsa-miR-132	26.5403	28.1848	19.9654	25.8064	35.2715	31.5314	12.9323	25.8881
hsa-miR-132*	10.1774	15.3782	10.4008	2.82252	8.90615	18.6037	4.74394	9.47951
hsa-miR-1321	18.8407	12.6257	11.4711	20.1256	15.9716	12.9216	14.6822	12.2075
hsa-miR-1322	12.9673	10.7994	7.74211	9.23135	9.66003	18.2834	17.6592	10.4319
hsa-miR-1323	14.1055	16.8256	11.9394	19.8537	36.3285	16.428	17.6093	11.8233
hsa-miR-1324	7.87279	9.32082	7.25051	5.20055	7.79345	6.51157	7.62471	10.6058
hsa-miR-133a	48.49	115.77	75.6269	54.7459	61.3263	45.6026	31.1975	43.458
hsa-miR-133b	34.3121	106.263	55.0794	50.9481	56.8265	27.0448	30.4633	38.4949
hsa-miR-134	92.8141	39.1899	190.465	82.6648	162.789	654.263	508.53	188.533
hsa-miR-135a	10.4841	11.2977	7.46744	4.01216	9.63324	7.83003	10.4744	14.8172
hsa-miR-135a*	8.34073	9.16514	12.2586	11.03	8.47083	20.2247	17.8583	11.1234
hsa-miR-135b	13.8047	13.0042	4.55503	3.99494	6.7393	13.1786	5.18994	11.3347
hsa-miR-135b*	7.43914	11.5387	5.04956	10.757	5.58911	19.4072	7.64164	12.0075
hsa-miR-136	9.09536	5.69772	4.04274	1.66858	3.04494	10.545	5.1473	4.79998
hsa-miR-136*	6.16538	12.758	6.23941	4.54724	5.20643	4.36049	5.17637	9.59392
hsa-miR-137	13.592	18.8202	9.11283	9.47564	8.89383	20.2445	8.79836	18.0369
hsa-miR-138	12.2039	16.3023	15.9562	11.4192	11.2851	18.8336	18.265	14.6184
hsa-miR-138-1*	10.8463	16.8792	7.64421	9.90826	8.94883	16.2077	22.1053	10.1476
hsa-miR-138-2*	8.92783	14.9857	6.32055	4.14606	9.22454	13.8178	9.21243	11.4602
hsa-miR-139-3p	12.6203	10.113	6.33995	7.33389	5.32532	12.6322	9.87615	4.64339
hsa-miR-139-5p	17.5465	22.5475	10.1323	16.4119	8.3557	14.21	13.0244	7.4408
hsa-miR-140-3p	71.8008	100.286	173.325	40.0982	65.4768	128.46	240.144	373.573
hsa-miR-140-5p	5.91843	12.1289	8.74555	2.15422	5.64407	11.4512	7.14935	10.8968
hsa-miR-141	9.57756	12.981	4.82591	5.22181	9.38848	14.4861	10.1312	11.8398
hsa-miR-141*	5.66929	14.201	5.47499	3.16415	7.46456	15.5463	11.5919	11.2885
hsa-miR-142-3p	7.0974	8.11201	1.91989	6.40936	6.80097	14.8224	10.3171	11.7959
hsa-miR-142-5p	7.1811	9.51681	11.8042	2.22252	6.92871	11.7758	3.4448	12.6088
hsa-miR-143	19.5734	84.0015	71.543	46.6571	30.7473	63.9937	38.7288	66.4198
hsa-miR-143*	6.10391	11.3776	10.6621	2.54284	7.45831	14.6934	14.3677	13.4984
hsa-miR-144	6.71462	7.97116	5.94886	3.84323	7.18973	6.326	6.03386	9.18484
hsa-miR-144*	7.65456	7.84683	7.9805	2.63828	13.9577	14.082	6.4389	11.1362
hsa-miR-145	111.459	176.643	229.674	69.2864	88.8012	127.202	105.129	411.777
hsa-miR-145*	8.5099	16.029	15.9059	6.54441	14.0778	11.5461	4.28648	8.73889
hsa-miR-146a	9.37912	11.2813	13.823	8.15699	12.2456	6.39719	12.7359	15.0229
hsa-miR-146a*	6.89808	11.3926	8.4574	3.90347	10.2154	3.45033	11.4202	13.2908
hsa-miR-146b-3p	9.4999	6.44071	8.37644	5.15214	8.57565	5.18997	13.3266	11.7215
hsa-miR-146b-5p	12.1153	17.6136	17.0728	16.4497	14.0053	8.86114	17.1629	16.1219
hsa-miR-147	7.31417	7.41257	17.3673	4.43659	11.5485	7.8023	11.0041	13.345
hsa-miR-147b	9.25022	7.81662	6.81877	5.29683	5.93082	7.03303	8.37567	7.86163
hsa-miR-148a	16.662	15.3039	18.3793	15.2115	15.3076	14.7862	10.5713	16.2899
hsa-miR-148a*	11.4575	10.0593	9.20102	6.92652	10.3378	11.7992	8.10943	12.904
hsa-miR-148b	10.6159	14.4326	14.5834	12.1761	14.3501	8.61742	11.5039	16.2603
hsa-miR-148b*	10.9982	7.92575	11.9008	5.56138	11.9084	13.7966	10.1587	16.4259
hsa-miR-149	18.8376	21.2552	15.8448	15.9076	20.9519	14.2263	18.9227	12.9227
hsa-miR-149*	227.244	190.839	59.2948	649.708	703.799	123.043	771.226	39.6528
hsa-miR-150	16.3004	18.7374	15.7634	28.5431	18.094	9.99373	15.3046	13.7253
hsa-miR-150*	19.1135	20.1518	14.4402	42.7044	22.9019	16.5036	42.553	13.4283
hsa-miR-151-3p	98.7348	117.443	151.355	89.5868	93.1781	121.031	202.347	107.87
hsa-miR-151-5p	657.423	595.735	887.616	339.26	467.876	930.44	233.763	612.783
hsa-miR-152	23.0755	15.3116	16.4617	27.4415	23.4963	14.5135	15.159	20.0307
hsa-miR-153	12.4298	12.7454	6.9569	14.3868	13.7484	6.62834	3.00893	12.6789
hsa-miR-154	20.2984	24.3178	16.0257	16.1113	18.8956	20.3248	20.1553	15.02
hsa-miR-154*	12.1145	14.7519	6.78131	7.08329	11.5642	10.5894	13.938	14.2266
hsa-miR-155	59.8005	30.1151	40.6106	68.8146	67.4554	31.0177	33.1607	26.728
hsa-miR-155*	11.8045	13.0037	3.30085	4.21729	11.6354	10.4842	11.6462	11.2122
hsa-miR-15a	20.6978	18.8577	10.6082	24.9763	20.1918	17.6929	19.1073	19.3048
hsa-miR-15a*	8.93969	12.5331	5.40091	7.95985	9.21182	17.0801	6.27685	11.2536
hsa-miR-15b	1019.38	1172.31	931.818	1424	593.523	347.112	102.631	633.969
hsa-miR-15b*	13.3205	10.2206	7.11182	8.45691	8.96413	1.04249	13.6938	13.1778
hsa-miR-16	822.204	2065.32	352.936	678.806	407.736	101.077	67.5675	505.937
hsa-miR-16-1*	13.8398	12.6544	14.3925	8.05661	9.7465	5.66343	10.1049	17.5727
hsa-miR-16-2*	14.5633	13.6004	17.0511	13.3312	15.2289	5.8406	13.6401	19.2146
hsa-miR-17	2317.08	6187.35	3822.31	2256.44	1282.11	774.487	483.505	1937.6
hsa-miR-17*	11.7159	20.8237	18.9168	16.3467	20.464	19.5535	11.1268	20.1501
hsa-miR-181a	213.5	405.802	317.341	135.209	338.225	335.748	732.949	749.183
hsa-miR-181a*	10.0334	18.2321	10.5972	7.54417	14.6988	14.8322	14.5372	12.3665
hsa-miR-181a-2*	16.8186	16.9629	20.8899	21.8844	18.0109	35.933	18.4897	26.2504
hsa-miR-181b	134.408	49.234	395.305	150.855	266.217	145.683	755.594	991.953
hsa-miR-181c	29.9988	27.7867	27.6072	30.0003	20.5752	13.2407	35.3103	47.4767
hsa-miR-181c*	10.9859	13.5773	10.8038	8.52815	7.0825	4.73628	13.7048	19.3275
hsa-miR-181d	22.8193	23.4265	25.1584	23.9255	25.0948	21.0083	38.9633	57.1922
hsa-miR-182	454.013	202.397	368.931	346.321	590.481	802.337	268.836	638.337
hsa-miR-182*	12.0822	12.7239	5.3091	6.83861	10.0058	9.04303	11.5101	12.82
hsa-miR-1825	15.7577	13.068	22.9959	12.8327	23.8712	46.8516	23.9132	17.3156
hsa-miR-1827	9.35768	10.8473	16.3383	10.3915	13.0509	21.1449	16.988	12.2915
hsa-miR-183	103.57	85.2183	141.548	140.587	224.577	167.571	195.38	187.573
hsa-miR-183*	13.4886	16.2763	14.0398	13.1219	11.9601	25.5994	18.2659	15.3572
hsa-miR-184	22.7934	14.6937	25.3591	14.5144	16.7588	42.2862	25.6909	40.8845
hsa-miR-185	60.4505	67.6933	113.919	80.6384	78.275	73.523	91.6784	83.2991
hsa-miR-185*	7.69915	9.96397	11.0045	8.42336	6.51685	12.0321	13.931	14.1351
hsa-miR-186	13.0419	18.7988	17.167	12.4473	12.4495	11.1666	11.5932	16.3057
hsa-miR-186*	12.7327	11.7146	18.7358	13.0908	7.87109	4.01071	6.20909	6.0315
hsa-miR-187	14.4445	43.1281	13.3764	15.4327	19.9782	13.0285	19.8779	15.8402
hsa-miR-187*	7.59423	14.8023	16.6006	12.8291	7.49675	15.1734	19.8452	13.8897
hsa-miR-188-3p	7.51742	12.5183	6.19319	8.26723	6.94967	19.6813	8.76261	7.11874
hsa-miR-188-5p	10.8365	11.115	17.8931	21.1464	18.7475	32.9884	223.96	12.9722
hsa-miR-18a	157.314	698.124	302.502	164.961	108.286	150.269	41.1972	116.728
hsa-miR-18a*	7.29427	17.6197	10.809	9.9325	10.0208	13.9217	20.5532	5.80118
hsa-miR-18b	60.7624	321.11	63.5104	89.5828	43.551	33.2029	20.8858	34.3481
hsa-miR-18b*	9.98504	20.7713	23.3777	10.0463	13.8612	21.7455	21.6856	15.5661
hsa-miR-190	13.3907	12.9387	4.50843	3.09552	11.2221	6.24233	10.8849	13.1738
hsa-miR-190b	9.79469	11.8274	14.2172	1.70026	6.93357	6.28027	6.71341	10.3695
hsa-miR-191	316.083	431.77	699.678	279.089	390.743	780.805	687.653	575.718
hsa-miR-191*	11.3587	22.4084	19.3945	10.5867	18.4545	16.154	16.7026	11.187
hsa-miR-192	14.6966	35.7449	21.6547	25.7828	17.8998	20.1137	23.6015	19.3465
hsa-miR-192*	13.5577	11.3205	22.6782	5.27763	9.83053	128.662	12.0147	5.23304
hsa-miR-193a-3p	13.6912	13.3935	11.3805	8.76806	10.5406	5.54536	11.9719	13.4008
hsa-miR-193a-5p	24.5194	24.5448	58.3568	36.883	42.4526	53.2895	51.55	42.4133
hsa-miR-193b	11.3507	9.30533	20.3055	11.0294	7.74378	6.42142	9.69547	7.96559
hsa-miR-193b*	15.1017	6.46752	16.4924	14.6277	13.3879	20.6805	15.5154	11.3832
hsa-miR-194	10.3024	18.1454	5.86373	21.8689	14.8936	11.7061	11.9421	12.3579
hsa-miR-194*	11.1932	7.3127	13.8081	6.64285	7.51886	16.6338	12.3137	11.7672
hsa-miR-195	9.57688	22.0549	18.7986	33.075	11.5052	7.71289	19.2111	16.4366
hsa-miR-195*	8.01396	6.98073	15.7663	10.6214	8.20919	15.7638	24.6801	13.3678
hsa-miR-196a	9.13412	31.3038	225.033	193.521	16.198	38.8348	15.5465	37.5237
hsa-miR-196a*	5.48255	13.7329	10.3191	5.43024	5.86006	12.7029	15.034	8.19629
hsa-miR-196b	15.6642	15.8204	18.1376	9.64508	8.11065	15.0353	14.2748	12.9504
hsa-miR-197	52.4454	23.3669	53.5681	50.7718	47.9988	81.2397	81.009	40.1485
hsa-miR-198	6.98103	9.63539	15.3695	13.7264	8.94132	14.668	19.9368	5.3057
hsa-miR-199a-3p	1228.33	1325.74	1299.87	1513.26	933.799	1157.1	836.667	1494.34
hsa-miR-199a-5p	37.5536	202.452	66.4823	50.2508	58.9753	56.171	353.888	105.629
hsa-miR-199b-5p	5.63354	10.167	10.495	6.57184	5.88078	17.0217	19.9574	9.37995
hsa-miR-19a	10.8834	34.3215	17.4473	36.3288	9.12426	9.90424	17.0352	12.5216
hsa-miR-19a*	7.19212	15.6233	7.50696	9.45305	5.67324	10.1346	13.9768	11.5473
hsa-miR-19b	492.008	1559.43	224.725	1206.93	286.881	185.39	146.659	300.146
hsa-miR-19b-1*	8.30751	12.4378	9.37403	5.01072	5.25854	8.15898	12.872	6.53532
hsa-miR-19b-2*	10.1987	10.7529	11.654	5.08017	7.18015	10.0479	7.18071	7.1483
hsa-miR-200a	5.30791	18.0893	13.229	8.37102	8.07755	8.3676	9.80128	15.2273
hsa-miR-200a*	6.10149	8.78918	7.33908	10.3544	8.69011	10.7126	10.5657	7.91975
hsa-miR-200b	67.9815	32.2098	21.7304	61.7142	33.8933	8.15779	20.4726	18.267
hsa-miR-200b*	11.3333	65.367	15.1141	11.3014	15.7794	14.5113	10.2425	13.087
hsa-miR-200c	469.542	179.566	249.635	145.707	481.948	258.757	158.335	124.295
hsa-miR-200c*	9.72335	9.14756	10.0032	3.1768	9.72488	7.76419	11.2827	13.8158
hsa-miR-202	10.3748	9.31403	10.4084	9.02846	11.2696	8.83804	12.3641	13.0796
hsa-miR-202*	8.71909	6.7418	8.19508	1.90053	6.28819	2.59466	7.86963	12.9588
hsa-miR-203	14.9928	30.1312	7.13373	114.02	13.2205	6.78525	8.14577	15.7315
hsa-miR-204	16.6831	7.52088	17.2928	18.8674	12.0807	14.9876	12.1049	18.7241
hsa-miR-205	127.457	133.893	31.4118	54.0592	51.4941	13.7714	42.0075	28.7488
hsa-miR-206	1266.09	229.173	878.102	661.412	1037.24	1503.79	2626.8	689.617
hsa-miR-208a	14.8892	6.70254	12.7492	9.47405	16.4311	5.30455	15.7477	13.5326
hsa-miR-208b	13.0518	5.29863	4.22002	6.64162	8.75851	9.59333	11.7382	15.7992
hsa-miR-20a	2119.06	5833.36	2889.97	2055.16	814.672	446.766	190.184	1418.28
hsa-miR-20a*	23.4468	16.0507	69.4684	6.86539	13.2108	8.40863	10.574	13.3324
hsa-miR-20b	996.439	2140.8	1276.2	915.756	438.221	267.37	113.411	533.58
hsa-miR-20b*	13.8997	12.884	11.2585	12.2013	12.3879	10.0807	9.46738	13.0145
hsa-miR-21	70.1517	20.8516	25.9902	216.382	27.7722	21.6263	11.4218	26.4229
hsa-miR-21*	18.0666	6.8083	12.3065	8.9761	16.5966	16.1791	16.9686	17.5066
hsa-miR-210	30.5492	33.7594	51.8278	28.5864	30.4792	59.7777	43.5613	60.9994
hsa-miR-211	11.5487	10.3603	9.15743	10.6632	9.0611	12.9636	14.9547	12.048
hsa-miR-212	16.6191	11.7835	9.10683	9.24094	12.1699	14.6749	10.3207	17.906
hsa-miR-214	2335.43	1288.19	4340.57	1200.72	5281.82	4215.56	12535.7	6674.9
hsa-miR-214*	13.3425	10.3632	19.7586	10.3111	13.406	11.6906	16.4772	15.1544
hsa-miR-215	12.9684	13.2889	15.0203	8.06681	11.2772	15.208	15.3313	16.432
hsa-miR-216a	21.0232	29.9316	35.8837	30.1484	23.9301	59.1776	24.6922	55.8376
hsa-miR-216b	31.1661	22.0766	16.0975	42.3272	28.5386	20.5563	17.3797	19.8831
hsa-miR-217	29.243	12.7231	10.689	39.0791	18.2474	8.98567	25.1909	14.2475
hsa-miR-218	101.69	37.7845	154.202	312.528	83.0558	63.557	21.9061	416.668
hsa-miR-218-1*	17.0084	10.5676	8.23481	3.43751	9.54655	9.91628	14.2972	12.1983
hsa-miR-218-2*	21.5607	16.4954	8.67536	14.3774	12.2771	13.6898	14.4373	13.5875
hsa-miR-219-1-3p	18.6591	19.4198	11.7855	7.48904	12.6572	12.8177	9.97821	15.2779
hsa-miR-219-2-3p	272.501	238.663	277.92	150.911	325.72	139.46	155.33	212.152
hsa-miR-219-5p	8.41133	15.2717	9.85402	12.9506	7.16581	17.2344	13.42	18.0471
hsa-miR-22	12.8262	31.2762	17.3971	20.1661	12.0213	20.31	12.1651	18.6437
hsa-miR-22*	7.9741	7.7418	7.91136	9.80318	7.80087	10.8162	9.65292	14.9559
hsa-miR-220a	14.5877	7.02719	13.8408	10.7814	6.89442	11.1797	13.0349	15.8971
hsa-miR-220b	15.1353	16.0626	7.54384	9.68956	12.5889	15.1729	13.0278	11.8801
hsa-miR-220c	9.06449	12.0422	16.0603	7.82173	4.70723	9.17809	12.8809	14.5668
hsa-miR-221	113.681	209.691	65.4562	90.9218	67.3564	21.2147	28.9292	50.9131
hsa-miR-221*	8.01463	5.87051	11.2401	8.3446	9.36092	2.63427	16.6301	5.05445
hsa-miR-222	156.36	256.555	412.282	106.495	103.524	205.211	110.695	198.368
hsa-miR-222*	8.58363	13.4444	12.8986	9.19485	6.55468	6.95232	14.7705	12.7131
hsa-miR-223	13.2165	6.2459	18.6219	14.4038	9.11127	10.6539	17.6101	16.8717
hsa-miR-223*	8.94181	9.55468	11.1804	9.68176	3.98816	5.7962	14.7449	15.5287
hsa-miR-224	9.28919	7.63551	14.0803	12.9957	6.48994	9.23066	11.5871	15.2313
hsa-miR-23a	321.955	326.592	241.079	327.312	262.479	105.211	98.3619	460.85
hsa-miR-23a*	10.2597	13.3945	23.4322	9.8439	11.754	31.9944	18.4178	16.2648
hsa-miR-23b	738.532	732.506	764.725	560.96	613.158	608.711	306.762	1229.15
hsa-miR-23b*	8.62093	5.78602	13.1904	10.1398	4.39637	19.7819	10.0591	13.4447
hsa-miR-24	167.021	269.868	264.992	126.881	140.929	318.803	204.766	200.849
hsa-miR-24-1*	6.04884	3.65099	8.43626	5.13437	4.98649	5.08423	13.5088	13.7107
hsa-miR-24-2*	8.00628	8.63244	10.8166	7.92855	4.44899	5.75876	12.6958	11.261
hsa-miR-25	2582.77	1695.76	1335.23	2414.94	1424.2	820.838	755.286	1286.93
hsa-miR-25*	13.9858	13.0709	42.4826	25.9713	10.6402	36.851	33.4056	19.8
hsa-miR-26a	7222.02	3101.04	3612.63	4569.61	2837.52	2764.15	1386.18	3686.25
hsa-miR-26a-1*	7.92291	15.0885	14.7024	9.14065	7.71222	10.3646	6.18279	11.1173
hsa-miR-26a-2*	6.2819	8.5344	8.59912	4.18822	6.72013	7.41271	9.0372	11.0288
hsa-miR-26b	222.656	42.324	166.896	304.654	30.4991	49.9047	22.4802	99.6289
hsa-miR-26b*	8.51488	13.5724	11.1927	10.454	5.9856	15.2392	8.94749	7.81236
hsa-miR-27a	22.7827	39.1377	28.4813	45.9014	14.7914	19.8272	19.5705	29.571
hsa-miR-27a*	6.60866	3.46967	9.58326	7.37092	5.05265	7.10936	13.4148	12.0427
hsa-miR-27b	121.115	211.301	72.7993	135.416	73.282	38.9123	63.0949	65.7236
hsa-miR-27b*	7.11543	17.3845	12.668	8.55664	7.45956	17.5265	17.4203	13.7245
hsa-miR-28-3p	14.7551	23.8786	14.8347	18.6154	10.5274	9.38258	22.0568	14.9722
hsa-miR-28-5p	20.8512	29.486	26.6111	29.1225	13.8035	8.62448	19.443	23.9826
hsa-miR-296-3p	10.1121	17.3242	23.2765	11.8902	12.2154	18.0165	18.7087	19.0825
hsa-miR-296-5p	19.8525	18.7312	18.0787	9.95268	18.5008	19.5394	15.2568	20.861
hsa-miR-297	8.1217	6.08764	6.95299	4.42262	7.4147	14.7861	11.1666	15.9419
hsa-miR-298	7.75629	13.3643	13.4963	9.70039	5.52123	19.8007	12.5715	8.54541
hsa-miR-299-3p	8.08837	11.9461	12.6106	9.392	9.71552	15.7917	12.8165	18.6557
hsa-miR-299-5p	17.7038	22.6337	16.2627	17.7637	23.5198	16.952	13.2963	20.805
hsa-miR-29a	12.5352	10.8025	8.47493	8.9752	6.70614	11.4486	6.5611	4.88103
hsa-miR-29a*	6.41087	4.77986	12.5707	3.72176	5.12239	13.0103	7.18867	11.4585
hsa-miR-29b	4.51046	4.60349	9.3729	5.11023	6.58321	11.5562	10.4538	15.2119
hsa-miR-29b-1*	6.10099	2.82043	8.8844	2.96776	3.33807	3.95749	8.12063	7.39101
hsa-miR-29b-2*	7.39349	5.10345	9.80093	9.30783	7.25238	6.02384	6.81047	14.1391
hsa-miR-29c	4.51326	2.70559	4.36547	1.94779	5.39632	4.08274	3.87592	14.454
hsa-miR-29c*	5.58476	4.86905	8.36552	5.52942	2.17776	9.80322	5.28287	9.33784
hsa-miR-300	4.86638	10.6013	11.9929	5.79292	4.83419	14.692	13.21	11.4429
hsa-miR-301a	6.27424	51.8838	13.2724	19.4189	8.72497	17.8374	9.57198	12.9114
hsa-miR-301b	8.8422	19.6861	11.7113	12.327	5.77342	12.6291	12.5841	12.216
hsa-miR-302a	8.71033	8.11962	11.1788	8.71905	6.99009	19.0316	11.6208	10.47
hsa-miR-302a*	10.0956	13.5999	13.1294	17.6627	6.12313	12.0105	8.70825	7.7093
hsa-miR-302b	21.896	15.9796	19.8338	9.2202	4.45303	11.2433	4.88118	13.6104
hsa-miR-302b*	4.28426	10.0112	10.639	3.61368	1.78941	8.65245	3.24645	6.31615
hsa-miR-302c	7.51344	8.80906	10.2083	8.19415	7.25843	5.73858	6.52688	15.8179
hsa-miR-302c*	11.0591	16.3125	19.1218	12.7514	7.82456	12.5259	8.52164	13.8533
hsa-miR-302d	31.5122	17.1743	11.2619	27.1549	12.5794	7.54905	6.97735	12.5117
hsa-miR-302d*	6.23243	7.07214	10.7791	8.17403	6.33938	6.01251	15.2208	9.65406
hsa-miR-302e	5.20611	9.51508	7.26128	4.02933	7.56697	14.1299	13.0351	9.32452
hsa-miR-302f	4.6468	5.64201	7.10804	3.90109	6.56946	24.1913	14.7238	14.0554
hsa-miR-30a	18.3665	46.287	19.9235	46.999	15.2103	21.6963	17.883	36.7867
hsa-miR-30a*	9.98558	20.5535	9.11677	21.1232	9.84193	16.2167	8.84007	13.5918
hsa-miR-30b	152.611	114.201	42.0589	157.099	32.797	21.9378	8.28777	64.4505
hsa-miR-30b*	9.45578	18.9264	15.4582	8.72441	12.477	22.5242	10.9956	18.8037
hsa-miR-30c	381.484	388.151	146.911	284.465	185.48	35.7112	35.4079	141.654
hsa-miR-30c-1*	10.5429	14.7614	8.43936	7.9519	13.3961	19.1898	5.87193	11.9708
hsa-miR-30c-2*	12.0667	13.8781	8.95759	8.83769	11.2354	15.9813	5.11745	15.1365
hsa-miR-30d	91.1775	172.417	147.519	98.244	103.063	155.656	66.3759	130.812
hsa-miR-30d*	10.8936	18.4084	9.36913	9.43498	8.6125	16.692	7.5894	16.3933
hsa-miR-30e	11.3013	38.9593	6.11033	25.0913	12.8959	15.3647	9.39551	19.6962
hsa-miR-30e*	10.2679	21.5788	11.1606	15.3997	12.1814	12.5221	8.78405	12.8247
hsa-miR-31	23.9836	37.7649	66.3621	26.3558	23.3308	26.6223	19.2386	34.9232
hsa-miR-31*	11.155	5.76185	7.58802	7.79123	6.31991	10.032	9.51177	13.4634
hsa-miR-32	10.0335	5.55645	5.91153	5.69456	7.08809	38.6971	4.09035	15.7929
hsa-miR-32*	9.01027	6.58111	6.73609	10.2766	9.67599	6.71911	6.83874	14.704
hsa-miR-320a	1652.02	650.505	3246.38	1437.81	2795.04	5323.41	5662.12	3328.66
hsa-miR-320b	1563.38	464.084	2046.87	1276.49	2167.28	2271.06	4336.5	2082.99
hsa-miR-320c	1789.95	626.038	2582.27	1390.95	2557.21	3128.24	5528.21	2609.71
hsa-miR-320d	904.229	333.314	1133.31	672.183	1466.51	1079.76	2615.3	1180.17
hsa-miR-323-3p	12.0174	22.4583	7.54542	21.1934	12.2958	11.5685	13.3814	17.0125
hsa-miR-323-5p	16.488	7.35958	12.6043	13.291	9.90021	26.6734	12.9983	10.2019
hsa-miR-324-3p	17.8769	13.8324	16.9286	15.9947	11.8982	27.1272	19.9642	9.94098
hsa-miR-324-5p	44.7684	39.2718	76.6341	28.7205	47.5975	47.9219	65.4084	103.442
hsa-miR-325	16.7755	16.5063	6.65193	9.82475	6.65956	5.75362	14.6454	10.8682
hsa-miR-326	18.9287	8.77726	8.98224	11.2054	6.06886	14.2	13.4483	11.3521
hsa-miR-328	13.0749	26.5161	23.5729	14.9164	17.9861	9.65449	13.5986	22.204
hsa-miR-329	18.073	35.2753	14.9026	31.877	17.6438	11.7679	17.5739	12.0953
hsa-miR-330-3p	13.7692	10.6655	14.4382	13.8105	13.263	16.9945	14.2256	20.1871
hsa-miR-330-5p	9.62476	7.50835	11.7989	10.8758	12.4407	18.0169	14.9498	16.1485
hsa-miR-331-3p	26.6635	72.7294	80.2243	27.4158	42.8414	43.9503	88.4845	154.517
hsa-miR-331-5p	18.5804	17.9675	6.71927	10.7982	9.83251	14.4489	12.697	10.6834
hsa-miR-335	44.1327	62.0075	123.615	192.608	24.3029	40.8051	22.0108	98.6466
hsa-miR-335*	24.2416	16.5171	18.7774	66.9715	22.7234	17.755	7.99876	20.0669
hsa-miR-337-3p	16.2398	11.5249	12.4456	9.18433	10.3037	12.9278	2.98017	16.0845
hsa-miR-337-5p	8.41257	23.8991	8.23016	13.5447	9.20751	10.2656	15.4566	15.1134
hsa-miR-338-3p	11.9241	16.3661	4.15142	13.0927	5.80848	4.44459	3.98022	16.1616
hsa-miR-338-5p	6.91975	24.9301	8.38758	12.185	10.8033	9.61116	12.9623	12.2289
hsa-miR-339-3p	14.1913	22.8339	11.5012	14.6839	8.8229	10.8962	22.6892	8.01329
hsa-miR-339-5p	6.24939	17.7178	15.5149	12.267	15.7206	10.6194	12.42	10.1583
hsa-miR-33a	15.0757	16.9498	9.84818	10.7787	7.18015	12.5488	7.31527	12.892
hsa-miR-33a*	8.16892	14.0341	9.08206	8.97423	9.08076	9.82232	12.1866	14.1089
hsa-miR-33b	6.87157	13.0207	7.71221	8.29842	15.7325	15.3738	14.5376	11.4136
hsa-miR-33b*	7.15456	48.2967	16.6208	15.2753	9.51244	17.0933	16.0422	14.4218
hsa-miR-340	10.0839	15.2138	21.047	53.4308	17.3898	24.553	11.2357	50.2396
hsa-miR-340*	5.57982	32.993	5.55791	14.817	10.1237	16.5561	8.82726	15.1613
hsa-miR-342-3p	77.4364	56.7009	88.073	140.621	73.0995	45.8755	43.94	123.417
hsa-miR-342-5p	36.8761	32.3018	26.392	33.7914	49.4965	27.4908	21.7131	26.664
hsa-miR-345	10.817	47.848	25.6609	19.7456	19.2181	15.546	53.1635	35.8733
hsa-miR-346	9.52518	18.235	22.168	18.4775	15.2843	17.2514	11.1086	16.595
hsa-miR-34a	4.36179	23.4366	14.7625	10.7994	12.1861	8.64601	15.9601	14.6444
hsa-miR-34a*	5.97833	17.7184	15.5219	8.8892	7.63534	21.2342	15.3267	13.6237
hsa-miR-34b	15.764	21.6803	12.9089	11.3228	10.437	12.6917	12.8799	11.2496
hsa-miR-34b*	7.76408	19.5621	9.36194	9.556	9.63251	8.75579	7.5344	14.2038
hsa-miR-34c-3p	8.29197	10.9402	22.789	11.5171	11.2421	17.6955	9.86851	12.1773
hsa-miR-34c-5p	5.48613	26.0278	12.2446	12.8218	10.2083	12.4872	12.6439	15.2283
hsa-miR-361-3p	7.44088	16.6689	14.4231	12.3722	8.56857	6.90498	14.5681	9.0109
hsa-miR-361-5p	862.794	508.052	884.913	512.182	788.66	856.677	674.996	611.82
hsa-miR-362-3p	12.0353	23.7985	8.20423	13.6692	10.5867	12.1824	11.0186	14.6833
hsa-miR-362-5p	18.2491	21.7986	55.7557	19.47	22.9015	25.6392	27.4421	38.0442
hsa-miR-363	332.528	677.811	125.633	232.16	220.01	37.038	41.9911	114.649
hsa-miR-363*	7.94084	28.9098	16.7817	15.6256	14.2931	17.0544	13.9584	13.2467
hsa-miR-365	9.27336	25.8564	7.67465	9.8183	15.6306	9.32817	24.8544	15.8602
hsa-miR-367	8.49315	24.1845	7.58941	9.42324	8.94245	6.37633	11.6225	13.704
hsa-miR-367*	4.82369	20.1288	12.7399	8.52448	7.58371	4.01956	6.32879	7.55184
hsa-miR-369-3p	6.21625	23.4173	13.3664	10.4143	9.71827	5.26022	4.10673	10.5867
hsa-miR-369-5p	15.3757	11.2017	10.8103	8.24686	9.44138	11.825	7.5262	7.52092
hsa-miR-370	11.3106	15.456	15.9684	18.9325	18.0547	22.715	22.3126	17.6685
hsa-miR-371-3p	4.12214	12.1667	11.4474	4.95203	6.52695	12.4559	8.80731	4.18518
hsa-miR-371-5p	12.6292	14.5433	18.684	26.3734	22.5538	25.1376	39.8049	15.275
hsa-miR-372	6.4574	18.3376	15.8034	6.33857	12.7832	23.3295	5.91648	12.8456
hsa-miR-373	6.78658	19.9092	16.9318	8.89199	13.6538	28.6261	10.6452	10.7496
hsa-miR-373*	4.55556	7.55133	14.145	13.4571	12.7651	12.2838	18.2879	12.8997
hsa-miR-374a	6.93708	6.21478	12.6199	10.1672	10.3398	8.54033	6.0514	9.75947
hsa-miR-374a*	5.26143	4.23529	9.28509	7.12955	11.2432	3.52043	6.25908	11.8864
hsa-miR-374b	362.215	21.2158	31.1548	243.631	38.6817	24.5498	3.97695	21.8276
hsa-miR-374b*	2.92775	4.97939	7.62296	3.17374	6.0939	10.8615	3.78918	11.4536
hsa-miR-375	19.3769	14.1977	18.2576	28.6411	20.134	16.2261	16.4723	14.083
hsa-miR-376a	12.8641	7.07975	23.8983	28.2704	12.8621	14.4196	14.1227	28.5291
hsa-miR-376a*	6.36373	7.93233	9.43534	11.0459	10.8703	10.3429	9.46388	11.6936
hsa-miR-376b	11.0086	3.45632	8.60647	10.1151	7.90739	15.6268	5.30782	10.7077
hsa-miR-376c	13.3753	31.8019	35.4163	44.1728	16.7498	22.0709	19.6332	50.0158
hsa-miR-377	8.88324	29.8805	14.2664	20.8267	8.85173	34.6127	31.9554	11.1021
hsa-miR-377*	10.8737	8.00281	11.9009	17.9137	3.26449	19.6247	8.03929	11.8831
hsa-miR-378	9.92482	16.808	22.4637	22.6774	10.5353	28.9383	27.01	19.9544
hsa-miR-378*	12.5866	6.22648	11.3106	15.2396	5.43882	7.42844	4.43574	9.52191
hsa-miR-379	55.402	45.3143	119.583	58.615	40.9393	64.6264	49.0762	87.4818
hsa-miR-379*	10.2453	7.82119	18.2472	16.0286	10.7092	7.79832	4.49447	14.8718
hsa-miR-380	6.24402	15.219	12.3014	8.95599	9.98585	8.31646	5.63376	11.7567
hsa-miR-380*	4.58675	11.2948	8.42362	10.0452	6.96967	12.3721	6.24702	14.4538
hsa-miR-381	9.25356	23.6523	16.3446	11.3791	13.6692	18.0302	14.2012	15.4146
hsa-miR-382	182.706	58.2729	110.381	117.042	163.791	64.2703	187.364	100.118
hsa-miR-383	4.905	11.0268	11.0151	8.90953	8.82139	11.8539	15.1757	15.4313
hsa-miR-384	3.75272	9.65211	4.69041	9.32637	5.43617	7.13334	5.19096	4.69257
hsa-miR-409-3p	8.7016	20.8873	17.623	11.6002	11.4326	23.46	25.134	19.2079
hsa-miR-409-5p	5.09382	17.2326	7.592	9.0316	9.00588	6.27936	5.7723	10.713
hsa-miR-410	6.06876	18.6986	5.97958	14.1882	9.80121	18.5285	8.70206	13.4622
hsa-miR-411	11.6677	16.6497	4.91835	16.3223	9.90111	12.3118	16.4383	8.55323
hsa-miR-411*	18.5359	14.8847	8.46546	15.3577	17.0631	14.857	18.0586	10.6393
hsa-miR-412	6.8586	10.6851	5.73391	7.47931	7.63872	9.36041	6.52148	7.83866
hsa-miR-421	54.2652	87.6304	94.4365	67.5781	55.3844	35.9244	27.9618	49.775
hsa-miR-422a	14.1565	15.6855	14.5075	9.28058	10.972	14.4528	17.7208	17.8256
hsa-miR-423-3p	13.5056	10.7731	15.4441	11.0694	9.62279	7.88486	26.4447	19.9809
hsa-miR-423-5p	617.417	231.156	810.618	352.301	783.44	1529.54	287.537	514.452
hsa-miR-424	10.2267	13.1922	15.2948	23.2282	9.84804	10.2342	6.5079	16.556
hsa-miR-424*	15.3114	13.4202	28.1473	30.2885	13.3603	14.4794	15.0414	23.586
hsa-miR-425	65.1867	101.715	101.129	54.5037	65.278	55.0772	32.9969	81.1856
hsa-miR-425*	15.3706	9.19878	12.6487	14.551	11.7182	23.4815	14.4303	16.1283
hsa-miR-429	15.9545	11.0248	7.50413	11.2269	10.2666	14.2679	9.92558	13.7554
hsa-miR-431	28.211	15.5377	31.6702	30.9796	23.0983	36.8756	19.1084	35.9628
hsa-miR-431*	12.5895	14.1371	71.6378	16.3212	21.096	17.0775	7.52505	15.3735
hsa-miR-432	839.149	164.14	495.842	260.608	1163.32	998.535	614.307	454.739
hsa-miR-432*	15.0864	10.2279	7.47712	8.88684	10.6716	13.5596	20.7358	17.4056
hsa-miR-433	34.8385	32.1949	73.191	36.3371	36.4512	61.7649	77.2105	90.7146
hsa-miR-448	11.4202	15.426	4.50542	10.6774	9.41734	4.00127	11.9716	14.751
hsa-miR-449a	10.8413	14.6333	5.22471	10.5303	8.11655	7.281	12.9081	14.3187
hsa-miR-449b	19.0362	17.4202	7.85126	11.4834	18.2769	10.2723	9.09373	14.7217
hsa-miR-450a	16.6913	7.55936	7.14103	10.661	8.93565	10.4728	14.8362	16.6237
hsa-miR-450b-3p	12.6288	12.5254	6.67888	8.91581	10.4187	7.30658	11.9545	13.6479
hsa-miR-450b-5p	18.3723	18.6107	9.26472	9.59802	10.618	6.1382	13.4633	11.8643
hsa-miR-451	102.309	3943.8	19.2449	1814.18	35.715	16.6966	19.6517	17.6594
hsa-miR-452	18.3349	8.22323	7.19042	11.7264	9.18341	6.40587	11.8568	14.122
hsa-miR-452*	9.83699	9.11425	7.98596	8.65054	8.60983	5.10491	14.8406	12.6185
hsa-miR-453	17.9212	11.0256	10.346	11.0048	15.4115	15.9369	13.8825	10.7107
hsa-miR-454	57.6685	41.4662	196.034	99.607	30.5844	33.429	19.9664	91.9996
hsa-miR-454*	93.0787	13.4216	7.82456	17.1401	15.6073	6.5777	14.3512	9.29855
hsa-miR-455-3p	83.6154	165.939	170.2	50.7085	44.8596	33.8243	54.6776	91.2512
hsa-miR-455-5p	22.0085	15.2178	6.39815	14.3745	13.8274	2.55717	9.70317	12.2361
hsa-miR-483-3p	8.24449	18.3755	19.1498	14.1845	12.8716	14.6149	13.6056	16.3983
hsa-miR-483-5p	752.303	116.154	573.08	744.428	1953.58	5043.22	2567.06	507.09
hsa-miR-484	43.959	154.963	122.306	63.9513	53.3989	97.4183	55.6662	88.2902
hsa-miR-485-3p	26.713	30.2718	43.7057	23.3207	28.0662	17.0023	43.6982	44.5745
hsa-miR-485-5p	21.7602	15.8352	19.6365	15.6261	14.2054	20.7299	22.0133	26.4221
hsa-miR-486-3p	21.9027	18.6872	24.3797	21.5501	7.94746	14.4543	11.3531	19.1846
hsa-miR-486-5p	86.8311	133.617	50.2199	628.597	55.3446	95.0093	49.4438	45.4226
hsa-miR-487a	12.7198	39.9199	11.4483	25.031	22.7622	12.8419	13.4668	18.9104
hsa-miR-487b	60.5526	108.516	104.325	61.3293	51.9548	64.5089	40.1582	121.568
hsa-miR-488	14.5535	16.4979	19.1659	9.78161	6.56624	6.70933	12.5619	13.5881
hsa-miR-488*	6.95823	16.6707	7.30879	11.8324	5.14643	2.23532	5.64468	10.368
hsa-miR-489	12.5021	81.446	16.7456	25.7586	12.1447	18.0889	19.2379	13.9556
hsa-miR-490-3p	10.0922	17.3353	15.2207	11.1193	10.3199	6.73229	4.87058	13.7935
hsa-miR-490-5p	6.98528	11.3236	14.839	12.1648	12.1694	15.8514	19.7267	17.8626
hsa-miR-491-3p	7.91301	14.9949	11.5696	11.6862	9.06416	15.8035	13.1856	14.1309
hsa-miR-491-5p	9.40787	7.12324	18.7816	10.9573	12.6582	20.8911	22.3803	20.4813
hsa-miR-492	7.55969	7.46883	5.72845	12.9879	10.5524	15.6002	11.2949	12.0148
hsa-miR-493	8.89402	19.5639	12.934	15.9515	12.6595	24.9663	24.7857	12.5619
hsa-miR-493*	14.3392	7.86003	15.9578	22.0719	11.9418	16.3746	7.05731	20.1806
hsa-miR-494	27.1435	61.468	37.452	38.0635	30.9015	19.524	22.3191	43.0876
hsa-miR-495	43.6362	78.347	32.7001	74.1235	42.4751	6.36147	13.0027	41.6051
hsa-miR-496	14.0887	16.7619	9.8648	12.3215	11.8951	6.52536	6.27961	13.6678
hsa-miR-497	7.41862	18.123	10.0478	14.685	10.9191	6.05895	7.39314	8.99595
hsa-miR-497*	7.99479	15.5793	13.4852	10.3631	10.1785	14.5128	6.28913	7.63376
hsa-miR-498	12.2053	22.1251	27.6354	31.9865	22.2035	129.209	187.174	19.7781
hsa-miR-499-3p	5.08491	21.7249	13.4455	14.6014	7.40215	5.59968	13.582	15.7143
hsa-miR-499-5p	6.19258	17.6295	9.83392	11.2807	8.73422	18.5394	5.32027	10.9323
hsa-miR-500	10.5915	11.6275	10.3699	18.4787	8.67967	17.1571	17.3925	13.0742
hsa-miR-500*	22.9292	24.1991	35.6623	16.7243	19.0564	18.3789	22.1469	36.8468
hsa-miR-501-3p	4.92891	20.6639	18.8935	13.7762	9.29075	7.09172	9.73789	4.94966
hsa-miR-501-5p	14.8603	24.3986	20.3352	23.7239	27.8518	13.2313	15.3995	35.1438
hsa-miR-502-3p	8.91663	13.3681	20.918	18.2221	14.3305	9.87559	17.1508	17.2341
hsa-miR-502-5p	6.88623	15.7316	8.78519	13.7112	9.55564	12.0385	13.1718	13.0251
hsa-miR-503	28.1467	32.554	43.7731	35.6077	35.5348	22.4197	19.7917	23.0415
hsa-miR-504	5.54564	10.2513	10.4794	10.0641	7.95807	8.53388	4.91632	12.84
hsa-miR-505	6.4746	10.4657	13.4792	9.15483	10.0961	7.0253	4.52317	8.80856
hsa-miR-505*	30.1296	20.4822	49.4692	23.6324	31.4391	38.0296	17.6958	40.7653
hsa-miR-506	4.77733	16.142	8.82595	5.98167	14.4555	3.16865	14.0662	12.1897
hsa-miR-507	4.9726	14.2911	11.5283	7.20459	12.6046	6.43978	9.21059	13.7215
hsa-miR-508-3p	3.43244	9.33512	5.14147	6.44616	9.52609	6.18436	4.20977	8.31392
hsa-miR-508-5p	9.43618	11.4017	20.3144	15.9489	5.87965	3.87392	6.06169	5.95193
hsa-miR-509-3-5p	5.72094	4.81333	5.89262	7.64547	5.21621	15.4501	10.7879	9.85187
hsa-miR-509-3p	8.48484	13.3543	5.83939	7.98988	12.6297	6.85351	6.55203	16.3236
hsa-miR-509-5p	3.74976	19.5922	18.0314	9.77528	6.0353	10.2975	12.8407	14.3554
hsa-miR-510	3.38954	12.5146	14.6032	18.2283	6.86645	16.7252	8.44391	6.32871
hsa-miR-511	3.94769	5.0153	7.62473	10.1522	4.66904	5.58105	2.1305	5.30691
hsa-miR-512-3p	8.39559	13.6381	13.6607	12.1636	8.76988	10.8868	15.3906	12.6073
hsa-miR-512-5p	8.18185	4.813	5.23895	9.88886	6.74432	5.73724	7.48248	11.4077
hsa-miR-513a-3p	8.31785	7.42762	9.89161	5.44729	6.53716	8.20101	12.6363	12.568
hsa-miR-513a-5p	5.02973	12.4516	15.2788	16.1066	6.46252	7.04887	26.7632	10.2069
hsa-miR-513b	10.1536	7.27836	7.96458	7.07291	5.95174	9.41117	3.72664	13.0456
hsa-miR-513c	11.0506	8.79767	9.62591	7.62498	6.99335	3.55415	3.37708	13.3896
hsa-miR-514	5.25001	9.91369	6.37462	8.49561	6.09659	9.8733	8.0086	12.4681
hsa-miR-515-3p	6.07068	12.0288	7.45204	8.489	3.58449	4.18565	3.3782	7.1247
hsa-miR-515-5p	4.47507	9.79787	6.59988	13.746	3.41982	4.49007	5.08283	6.13679
hsa-miR-516a-3p	7.66338	12.0574	6.65869	8.22655	4.00678	7.70571	11.5833	5.58121
hsa-miR-516a-5p	6.30617	10.7068	5.33753	7.77095	3.81579	6.45818	11.8136	8.92186
hsa-miR-516b	10.4727	8.87771	7.70467	11.8831	11.9514	6.99489	16.1521	5.9111
hsa-miR-517*	5.08254	12.4617	8.68049	8.56126	3.17024	10.0052	4.02749	3.8433
hsa-miR-517a	4.94991	13.6176	2.41324	10.4236	5.58425	7.01333	4.94477	14.2495
hsa-miR-517b	6.16272	12.3672	6.95976	10.7697	9.65224	3.89515	13.7307	12.3997
hsa-miR-517c	6.87802	15.2943	5.81228	6.97919	6.23113	3.82019	6.09564	11.2367
hsa-miR-518a-3p	6.44738	9.27683	7.45679	4.48935	6.69213	3.20397	15.224	13.2082
hsa-miR-518a-5p	8.83719	6.24545	12.9868	7.83072	8.08879	5.18091	12.9978	9.48772
hsa-miR-518b	12.951	11.9163	14.7193	5.56653	13.3649	385.115	11.4725	9.83836
hsa-miR-518c	8.44225	10.1028	9.1489	4.54143	6.35745	11.0709	4.24816	12.3254
hsa-miR-518c*	12.6596	6.26934	7.55405	10.7027	10.115	4.75199	2.35308	12.4543
hsa-miR-518d-3p	13.1467	5.12302	6.17659	9.11463	9.14451	10.3452	5.52162	8.41578
hsa-miR-518d-5p	15.7103	5.93682	9.03221	8.69971	11.3101	15.8451	9.70628	15.8226
hsa-miR-518e	5.9584	3.37391	10.0481	6.0432	8.95177	13.3357	6.84637	10.0355
hsa-miR-518e*	13.0671	5.56708	9.30471	6.69728	10.8723	16.526	6.63928	15.9853
hsa-miR-518f	13.5475	4.35155	6.11141	6.86288	8.70267	5.9082	5.20049	8.03017
hsa-miR-518f*	10.811	5.64896	6.53879	8.23783	16.0931	7.06149	10.5824	10.9076
hsa-miR-519a	12.6142	9.7085	9.44323	6.20091	8.38955	4.33161	2.93573	8.05615
hsa-miR-519b-3p	7.9035	3.45333	5.35881	4.35469	12.8451	5.44379	3.79937	7.82158
hsa-miR-519c-3p	12.7111	4.46755	6.56184	6.5772	11.7822	2.04199	2.30756	9.51702
hsa-miR-519d	12.6388	6.39912	10.9952	9.71444	18.5185	6.58124	13.5986	16.6839
hsa-miR-519e	15.3213	4.99296	8.44123	11.4276	17.8746	3.88639	8.2499	12.0618
hsa-miR-519e*	13.8044	4.88469	16.1468	13.383	10.4383	4.11757	7.27449	14.1558
hsa-miR-520a-3p	16.9327	6.36507	9.70101	9.45004	14.9497	7.71794	7.79779	17.631
hsa-miR-520a-5p	13.3419	10.7858	3.12765	10.5148	12.7214	6.3545	10.5855	6.51787
hsa-miR-520b	15.8038	16.7997	9.15935	7.83293	15.6995	6.39647	11.141	13.7423
hsa-miR-520c-3p	16.6772	6.13262	2.2917	9.79163	16.3185	15.2253	5.8435	7.78858
hsa-miR-520d-3p	17.7325	9.53298	9.42459	5.61352	17.6486	8.26766	14.3804	17.4432
hsa-miR-520d-5p	17.2619	14.5206	18.0912	11.2762	7.6565	11.4656	9.87892	9.79157
hsa-miR-520e	17.1851	9.1899	7.4565	8.48824	8.64888	6.52247	10.7392	12.3119
hsa-miR-520f	17.5041	8.51436	4.95265	10.3737	18.3761	5.00062	8.76916	13.2795
hsa-miR-520g	17.4483	8.47127	11.7821	9.56967	9.31664	3.56203	12.4489	12.7642
hsa-miR-520h	16.3459	8.16051	2.31765	9.76574	19.956	6.60407	7.83122	7.49927
hsa-miR-521	15.6386	12.8012	2.91382	11.9664	18.3338	8.64678	11.1269	10.4388
hsa-miR-522	17.9607	4.37716	8.05408	10.3478	9.25694	10.604	8.97799	15.6461
hsa-miR-523	12.9121	10.8276	4.88796	7.82816	14.8184	12.9766	6.11285	5.40542
hsa-miR-524-3p	15.2167	8.05452	8.81937	11.0615	16.3482	16.0944	6.17302	7.56546
hsa-miR-524-5p	10.8968	15.0445	5.15833	13.4355	6.68592	9.63435	11.532	18.7538
hsa-miR-525-3p	7.78534	16.842	12.9363	16.4971	10.8052	15.7029	10.1438	5.30418
hsa-miR-525-5p	12.1577	10.0661	5.67764	9.29675	14.9845	12.1299	11.203	13.1238
hsa-miR-526b	12.1362	11.3237	5.92588	10.2467	8.9889	14.4483	6.5237	13.949
hsa-miR-526b*	9.90438	10.45	11.017	12.9847	7.39541	11.0894	7.20549	10.6937
hsa-miR-532-3p	13.6714	14.4373	20.3749	23.2345	11.5572	7.2789	17.3422	15.7638
hsa-miR-532-5p	16.977	34.7312	66.1991	32.742	24.4964	38.9183	30.1021	60.5216
hsa-miR-539	12.2323	22.2361	4.92057	16.286	9.97812	6.98398	16.246	13.1952
hsa-miR-541	13.3696	14.1057	11.2911	10.9267	9.26783	8.35488	10.9908	17.8005
hsa-miR-541*	5.2517	10.47	13.8486	14.4116	11.8856	7.46254	12.7072	12.1776
hsa-miR-542-3p	11.1184	16.9015	15.3689	10.3893	11.326	8.31177	9.92331	11.4575
hsa-miR-542-5p	10.0993	17.713	6.12742	7.6519	10.2952	22.3337	11.1106	107.373
hsa-miR-543	7.27951	16.4925	21.3846	16.6618	15.7613	9.8638	8.9355	17.678
hsa-miR-544	10.7039	14.2976	9.70511	9.62792	8.23262	16.0472	9.00428	14.6399
hsa-miR-545	6.23953	7.63146	8.74429	12.1692	7.70304	13.6764	9.11914	15.7168
hsa-miR-545*	9.05455	11.1622	8.43031	9.29246	9.15175	8.05138	11.0341	8.47508
hsa-miR-548a-3p	6.35823	12.8833	11.7367	12.7703	9.32888	17.8522	10.1112	10.2608
hsa-miR-548a-5p	3.92771	7.92423	5.52829	8.53826	10.5017	6.72038	7.02487	13.8342
hsa-miR-548b-3p	4.16514	12.9113	13.4312	12.6113	6.97742	5.56336	10.9898	15.2847
hsa-miR-548b-5p	5.06783	14.1673	9.45735	10.1766	9.2616	7.3901	13.6292	14.6658
hsa-miR-548c-3p	5.82997	12.876	5.28825	10.7081	7.25725	11.3272	6.47198	10.3471
hsa-miR-548c-5p	7.56623	11.3575	10.4311	9.71906	13.2458	5.91969	9.68011	9.5449
hsa-miR-548d-3p	4.19937	16.7962	8.64452	12.4668	8.42786	11.4186	7.9856	15.3837
hsa-miR-548d-5p	4.61816	17.5102	13.7397	9.56037	10.2628	16.4928	17.801	12.8592
hsa-miR-548e	4.43159	18.5308	9.78413	9.919	10.0754	14.3418	107.41	13.3488
hsa-miR-548f	5.59846	14.017	6.23628	9.85356	9.26312	17.617	7.32321	11.602
hsa-miR-548g	6.95119	9.91073	6.96727	10.0037	6.72111	13.7032	11.941	11.7826
hsa-miR-548h	5.97292	14.937	16.4196	5.11948	9.09707	24.092	39.5192	14.0198
hsa-miR-548i	12.0233	15.7045	8.89229	10.3409	7.54	8.21288	14.794	15.966
hsa-miR-548j	5.92093	14.9004	7.91003	13.6092	13.9467	5.24302	12.6733	13.7712
hsa-miR-548k	13.0516	16.3205	9.34845	10.8407	14.598	7.06252	2.74181	11.8369
hsa-miR-548l	6.9685	14.7739	14.9681	4.42482	10.8733	14.5228	16.0112	14.7738
hsa-miR-548m	8.89599	19.9816	39.457	3.82982	16.4844	177.997	279.349	21.1655
hsa-miR-548n	8.35131	10.1454	8.48744	2.40588	10.8582	9.53896	3.97612	12.5029
hsa-miR-548o	5.87457	8.68328	9.32402	4.15948	10.8275	12.5068	12.4895	7.5932
hsa-miR-548p	7.19557	17.061	13.0439	4.96541	12.2838	19.8299	6.43311	12.3255
hsa-miR-549	8.94564	5.98931	5.6627	21.8919	6.60738	12.9761	3.68112	7.93315
hsa-miR-550	6.7182	9.74481	19.6294	14.1422	9.83947	17.9973	35.7305	13.1043
hsa-miR-550*	5.73439	11.8683	18.1191	9.48819	11.8621	12.4834	8.7472	16.2559
hsa-miR-551a	14.212	13.2513	17.2628	6.79177	12.4476	16.8072	12.4176	15.1025
hsa-miR-551b	7.01035	20.6573	22.9584	10.9813	10.269	6.31405	13.1341	11.6242
hsa-miR-551b*	13.2864	5.43177	12.4908	8.60447	11.3905	9.30449	16.458	15.5956
hsa-miR-552	8.88129	2.1323	12.6484	8.17741	6.83144	6.05035	6.14031	7.14729
hsa-miR-553	8.58588	3.58983	7.37527	5.0703	6.37039	5.69625	9.22814	8.17831
hsa-miR-554	8.36129	3.92857	17.7518	25.4256	4.82986	6.88843	6.24334	5.75426
hsa-miR-555	11.5687	5.06487	9.74153	8.77313	6.11196	7.27557	2.98551	12.128
hsa-miR-556-3p	11.1615	2.76922	5.87745	7.85704	5.31857	7.39694	7.18434	13.5484
hsa-miR-556-5p	9.37386	2.6671	5.43774	13.0796	3.48804	10.1283	3.86997	10.294
hsa-miR-557	14.4171	4.73725	11.1642	14.8061	4.39073	16.5694	4.71325	11.2875
hsa-miR-558	10.0672	5.3541	11.3055	4.58228	3.69359	17.8671	5.17093	16.6212
hsa-miR-559	13.1493	5.20013	7.84628	6.15308	5.0611	17.723	3.7506	6.90059
hsa-miR-561	11.1591	8.14724	10.7464	6.0399	4.44008	1.95593	9.60719	6.14841
hsa-miR-562	13.6578	11.1566	11.1092	12.1023	6.45463	5.10867	6.50328	5.01761
hsa-miR-563	14.3862	12.8536	12.3424	11.9885	7.20184	8.62214	5.26185	8.36401
hsa-miR-564	12.7342	18.668	17.9949	12.8818	6.48845	16.4704	17.9384	10.8065
hsa-miR-566	9.01334	10.9835	6.35282	9.22972	4.45987	9.13266	16.3972	3.67267
hsa-miR-567	11.9613	7.02014	10.0132	9.31474	6.11834	10.0452	4.57472	5.19411
hsa-miR-568	8.32073	13.4287	4.45794	9.65535	3.9512	10.4622	10.6515	3.78908
hsa-miR-569	10.6784	5.93758	7.71671	2.94422	3.87648	10.0506	5.98893	9.41431
hsa-miR-570	10.3363	9.36904	7.85923	3.79761	2.99069	7.71113	1.7197	3.41397
hsa-miR-571	10.077	10.6359	10.1162	11.3014	6.70908	10.8593	6.73887	8.7605
hsa-miR-572	12.3757	14.5965	9.10423	23.8033	11.0357	10.9623	16.7438	6.87562
hsa-miR-573	9.12476	9.74761	7.12506	5.82336	12.8509	15.6541	12.5675	14.9954
hsa-miR-574-3p	31.7663	26.5468	16.613	98.8177	30.3799	20.2916	318.845	15.3146
hsa-miR-574-5p	339.724	59.8025	91.0675	243.614	476.289	407.775	1388.52	29.8272
hsa-miR-575	31.3401	13.6766	23.4199	76.9512	24.2997	32.8891	828.857	12.8081
hsa-miR-576-3p	11.9631	5.66089	6.77425	7.43714	10.3517	9.89248	13.4653	15.5403
hsa-miR-576-5p	12.6107	5.50099	4.77487	3.56626	10.1091	7.66424	5.73791	16.4535
hsa-miR-577	6.60562	5.00587	7.75573	4.49868	6.21298	13.5402	9.54193	13.5223
hsa-miR-578	11.4825	3.46475	5.54348	3.01188	9.96683	12.2577	13.6336	13.3552
hsa-miR-579	13.7349	3.18076	7.87036	4.73642	9.18422	6.51239	5.29049	10.5419
hsa-miR-580	15.2613	8.2242	7.52173	3.099	17.1544	4.61982	11.5952	13.5705
hsa-miR-581	11.2894	9.7103	14.5668	8.99847	11.8306	5.29738	5.24828	8.98691
hsa-miR-582-3p	15.4132	4.15976	11.426	4.70342	16.9381	33.319	5.8198	8.26017
hsa-miR-582-5p	15.7423	5.93579	9.12681	7.23052	17.9494	7.07228	6.35984	14.7289
hsa-miR-583	10.725	6.57448	8.04514	15.0465	20.57	8.73246	10.2527	11.9516
hsa-miR-584	19.4381	13.5326	19.2669	20.6061	18.7345	23.5901	29.4025	21.1196
hsa-miR-585	17.687	7.08172	9.70576	4.41942	8.61037	13.8776	6.91816	11.9835
hsa-miR-586	12.9132	5.45387	7.31101	7.53526	14.8044	11.1775	12.4052	11.583
hsa-miR-587	14.3241	5.89582	5.57529	13.4484	17.9906	15.167	13.8548	13.7295
hsa-miR-588	15.3333	11.2553	15.9445	8.86904	19.379	20.2849	15.0155	6.03449
hsa-miR-589	16.3233	9.32762	19.7412	7.84166	11.6952	10.6658	13.7267	9.78116
hsa-miR-589*	10.5627	10.7441	9.60585	12.2997	17.7256	7.04911	7.75867	10.5559
hsa-miR-590-3p	7.19836	8.16838	6.04128	7.96971	8.99343	1.70362	8.833	5.94324
hsa-miR-590-5p	17.5818	7.0061	6.39775	7.29701	18.7827	10.5391	4.81155	6.94464
hsa-miR-591	16.8438	8.48892	3.38126	6.86715	9.31687	10.6217	5.27124	6.72233
hsa-miR-592	16.3517	5.23636	8.98093	8.55478	16.9237	11.7277	15.5092	13.4619
hsa-miR-593	10.0754	9.77128	5.52861	10.0863	16.0287	19.8415	12.8548	12.1388
hsa-miR-593*	14.9846	20.5814	6.93357	9.53258	17.3849	16.2938	10.7243	4.76377
hsa-miR-595	15.0299	4.93172	11.8071	8.64629	19.6023	17.0754	27.342	13.3821
hsa-miR-596	14.7863	12.5215	8.55315	8.64598	17.703	15.9554	14.2365	17.851
hsa-miR-597	14.4611	6.59684	6.87327	9.00353	17.9375	12.8653	6.30747	10.2223
hsa-miR-598	17.5524	16.1805	16.0406	12.8581	23.9636	14.7371	6.05065	13.2474
hsa-miR-599	5.17946	12.6499	17.6785	5.77071	13.5082	13.8215	12.3373	11.9535
hsa-miR-600	10.3684	18.9342	4.71195	6.11118	12.9754	4.41552	3.19356	11.1239
hsa-miR-601	8.52909	15.5601	19.7178	17.8277	12.9267	15.8855	165.098	14.0127
hsa-miR-602	10.177	32.6122	18.2873	21.7716	15.0477	8.74252	14.9453	5.73869
hsa-miR-603	4.46611	17.0988	2.89199	6.85574	6.29815	11.8794	3.90359	12.0447
hsa-miR-604	12.9466	10.8522	17.7289	14.4981	12.3258	10.1202	7.08989	13.0804
hsa-miR-605	11.9673	13.174	17.6557	11.5207	23.4102	32.0454	244.499	14.0074
hsa-miR-606	4.35791	3.72237	7.18348	3.96119	11.8542	8.84711	7.86825	7.20011
hsa-miR-607	2.88846	11.7375	8.43012	6.70516	8.15487	4.97584	7.18657	7.14613
hsa-miR-608	6.06302	13.9528	11.5847	6.51497	12.8347	12.9178	11.3557	12.5914
hsa-miR-609	4.23172	6.07647	2.71339	7.61632	9.96843	6.98684	3.50493	14.7749
hsa-miR-610	4.53716	3.5731	12.6292	6.04664	7.82959	12.5923	11.6769	16.7929
hsa-miR-611	5.95495	11.6999	18.1252	9.94103	7.95022	13.658	5.17739	14.0081
hsa-miR-612	5.40201	4.28705	7.10337	17.747	5.04187	6.82414	3.32046	7.40727
hsa-miR-613	4.77256	6.03954	14.4537	9.42681	7.24978	11.8893	4.36116	12.812
hsa-miR-614	4.57901	4.68096	7.55228	11.4259	11.8552	12.7925	9.76742	7.12031
hsa-miR-615-3p	8.77126	40.9403	69.7984	29.1949	20.9362	38.6618	20.4028	57.6007
hsa-miR-615-5p	4.7064	11.5515	15.5954	19.9528	5.34919	12.7587	12.5599	6.27062
hsa-miR-616	4.36048	3.41197	18.6221	10.7795	5.40314	27.7834	15.1934	11.6107
hsa-miR-616*	6.65499	4.85918	9.01588	6.84174	4.67542	9.2976	10.7679	13.3556
hsa-miR-617	6.44029	8.41664	10.453	10.5854	7.18471	13.4906	29.6699	12.0274
hsa-miR-618	4.62833	12.4196	9.2136	6.60455	3.92731	4.8562	4.77823	8.60543
hsa-miR-619	3.62784	9.45375	9.07562	11.3171	4.66307	4.43645	3.93504	13.0196
hsa-miR-620	4.88481	10.0709	4.39978	7.97859	5.29953	6.14613	3.94889	6.10892
hsa-miR-621	8.87884	11.8293	13.1073	8.28782	4.74342	5.42848	8.71684	5.00734
hsa-miR-622	4.4015	11.5661	10.665	6.61208	10.6846	8.3448	7.83829	8.89558
hsa-miR-623	5.30776	17.4336	14.1779	11.8581	9.42092	11.9093	19.1542	12.035
hsa-miR-624	4.96527	13.6012	19.8876	5.59907	6.27798	5.03717	3.58379	10.3764
hsa-miR-624*	3.95769	9.75194	8.47035	5.32762	9.69511	4.89733	5.1988	12.7532
hsa-miR-625	6.80419	12.7952	20.6053	9.96366	11.0637	15.542	6.29653	13.1865
hsa-miR-625*	12.672	24.1677	13.9768	12.4045	11.5166	17.5977	7.44488	12.4045
hsa-miR-626	6.59985	14.4062	6.99056	4.87386	7.79146	9.99174	4.22557	9.41502
hsa-miR-627	11.0293	17.5391	5.85803	7.06998	8.32286	12.22	13.2464	9.86586
hsa-miR-628-3p	19.3877	22.6356	22.8175	25.591	23.337	24.7254	15.1633	19.7796
hsa-miR-628-5p	8.61412	11.2082	29.8449	17.0545	9.44371	7.172	14.4374	12.9127
hsa-miR-629	19.7226	17.9382	33.802	27.3647	16.5264	29.3481	20.1427	26.0049
hsa-miR-629*	18.4819	20.7231	26.199	16.4472	12.1321	15.0228	15.8645	18.295
hsa-miR-630	4.46701	7.26291	8.83601	6.92111	7.60583	18.588	41.1979	7.27673
hsa-miR-631	9.38724	11.2419	15.507	12.6928	4.76082	4.5162	11.0039	7.04652
hsa-miR-632	5.41327	5.76597	7.57033	19.1934	5.92937	7.19554	11.6481	5.84648
hsa-miR-633	4.53622	3.67717	6.92548	6.32336	9.74192	7.69635	4.86164	6.09398
hsa-miR-634	7.72746	8.54777	16.3189	5.60527	9.21297	12.7851	15.6804	11.4608
hsa-miR-635	5.18538	4.44884	6.13048	7.92176	6.53512	11.7619	6.40443	9.4307
hsa-miR-636	11.0489	7.64992	22.3533	11.8246	7.03308	15.0086	16.156	7.50329
hsa-miR-637	5.87958	7.77808	10.8152	13.5176	6.43179	18.9759	12.3676	7.49743
hsa-miR-638	3692.69	8046.48	2129.37	7183.38	8932.31	2161.57	4105.63	1677.53
hsa-miR-639	8.06755	2.90996	8.21958	8.44569	3.41472	19.8573	9.5694	7.29495
hsa-miR-640	10.8321	3.69076	9.52081	7.9262	2.7277	16.3934	10.948	10.9815
hsa-miR-641	4.94155	2.60702	12.652	9.11581	9.03903	6.65117	9.31112	8.8541
hsa-miR-642	7.28521	9.65455	7.71402	8.2697	3.37624	27.5124	9.52039	6.04357
hsa-miR-643	10.1981	11.9912	2.64455	8.3076	5.21694	10.1247	9.1872	7.91194
hsa-miR-644	6.44166	6.34317	7.40956	7.70232	4.39693	4.37765	10.125	12.338
hsa-miR-645	10.014	11.1103	9.9542	10.8699	5.50073	13.8097	13.0029	6.12315
hsa-miR-646	7.99195	12.2874	3.33152	7.78735	3.50645	6.04481	11.1845	5.66051
hsa-miR-647	8.47042	12.8999	7.23937	9.02986	5.99462	15.8703	13.0779	10.089
hsa-miR-648	9.93744	10.997	7.96615	8.91147	6.53643	18.8	9.40616	12.7163
hsa-miR-649	11.2297	9.95796	17.6798	8.36582	2.63806	11.827	12.5814	7.50446
hsa-miR-650	10.2822	9.39349	9.61106	9.63824	6.93245	20.7529	5.82489	9.40246
hsa-miR-651	10.2296	10.8367	7.86479	6.96999	5.62842	16.7243	7.2916	11.3746
hsa-miR-652	18.3349	19.1199	12.4081	18.1884	9.54289	12.4431	22.315	14.105
hsa-miR-653	5.57819	8.29475	8.0937	2.70764	2.75918	2.95959	5.0051	10.6924
hsa-miR-654-3p	21.6778	15.0258	17.105	40.4376	15.2793	11.8713	8.62733	28.9313
hsa-miR-654-5p	16.9078	14.2059	20.1762	16.7517	22.7177	23.7175	23.5489	23.1975
hsa-miR-655	8.23435	5.8088	5.72309	3.55938	8.10273	8.95002	4.7209	12.951
hsa-miR-656	14.7891	14.591	8.2145	8.10059	10.92	11.6382	4.31474	9.74344
hsa-miR-657	16.1194	15.2218	13.8407	8.57771	9.17947	13.3343	4.41088	17.0211
hsa-miR-658	13.6389	14.9319	7.97125	12.7275	11.324	8.60476	4.26183	12.7339
hsa-miR-659	13.5073	13.7757	13.7346	11.7241	11.0912	16.153	12.1595	11.3293
hsa-miR-660	20.0554	21.1893	13.2788	25.2714	14.501	6.33795	11.7907	14.2938
hsa-miR-661	13.3892	11.8885	10.753	7.49672	15.6395	9.04413	3.14311	11.3676
hsa-miR-662	13.1453	13.7151	11.6151	5.17983	7.4915	5.01324	5.86029	12.9095
hsa-miR-663	181.213	617.013	72.2262	472.036	1022.1	83.6098	35.214	53.6001
hsa-miR-663b	11.4059	9.0188	14.2428	7.93697	11.6171	6.88201	13.3012	5.04761
hsa-miR-664	18.285	7.41057	12.9047	17.7556	12.622	11.5979	5.38903	18.2322
hsa-miR-664*	18.2185	4.48383	14.4332	12.1281	17.17	3.92829	7.25768	15.5754
hsa-miR-665	14.8734	5.09869	18.1086	11.3088	18.1414	20.9635	19.0635	15.9205
hsa-miR-668	20.7646	16.9535	8.35912	11.2766	13.2879	11.3042	8.95935	14.9364
hsa-miR-671-3p	17.9588	17.8103	12.3629	10.5307	20.3769	17.8005	16.1826	9.23267
hsa-miR-671-5p	53.8452	26.9432	33.3167	99.8039	52.1105	69.4702	392.142	19.4602
hsa-miR-675	26.7811	22.4519	41.765	21.4751	22.0637	19.869	23.6014	30.7147
hsa-miR-7	22.3751	13.2241	25.9419	36.5271	14.8664	22.2397	17.5092	29.1771
hsa-miR-708	41.8142	65.4507	101.425	43.5377	49.5812	35.6682	25.4015	69.8921
hsa-miR-708*	18.1308	5.01583	6.51618	8.15926	15.302	5.54783	12.0656	12.928
hsa-miR-7-1*	18.3248	14.4468	6.99277	19.9818	19.3241	5.87607	6.21175	13.8176
hsa-miR-7-2*	14.4642	6.20152	6.40527	11.793	15.2505	5.75782	3.44163	11.7916
hsa-miR-720	102.102	69.0862	134.57	110.278	150.554	284.153	1007.24	1502.96
hsa-miR-744	46.9061	60.5504	89.8101	41.5954	46.8542	62.5691	55.6336	66.053
hsa-miR-744*	19.2865	10.827	8.15926	7.55976	19.0374	6.96255	8.92688	14.4854
hsa-miR-758	22.8736	19.2521	27.8348	18.3476	29.8253	16.1747	12.4834	27.5649
hsa-miR-760	16.1917	8.98356	14.524	14.5307	23.6756	18.8893	29.5074	14.8629
hsa-miR-765	30.801	22.36	17.8387	27.8973	27.9442	31.7918	267.458	17.8121
hsa-miR-766	28.2328	21.1028	39.0617	19.2672	30.7908	26.0553	22.0106	39.9093
hsa-miR-767-3p	18.0944	17.1704	21.8369	5.74824	22.558	4.41059	11.6472	11.5649
hsa-miR-767-5p	6.49818	9.19382	17.5362	10.3245	13.5562	9.33355	20.2767	13.7116
hsa-miR-768-3p	409.355	56.3032	188.087	204.702	295.456	931.604	155.847	139.443
hsa-miR-768-5p	199.467	101.146	185.562	73.7044	109.427	86.5925	15.6992	85.6066
hsa-miR-769-3p	7.01012	13.7481	11.8426	9.46048	13.7634	21.0175	19.8038	19.4282
hsa-miR-769-5p	15.1193	17.4849	17.488	11.972	16.3357	22.5711	16.7765	27.7769
hsa-miR-770-5p	11.4812	4.40959	15.1289	7.92551	10.555	16.4613	5.36528	10.2089
hsa-miR-802	3.71707	4.20393	6.22351	5.18025	12.4036	7.54003	10.7475	10.1759
hsa-miR-873	9.61753	3.52996	6.65779	8.64335	10.7503	9.40013	11.9392	9.63935
hsa-miR-874	6.41865	4.0159	19.5527	12.1442	9.07206	17.8292	12.6338	4.1245
hsa-miR-875-3p	20.9314	2.5795	9.8583	14.507	8.45892	3.89134	12.012	8.40503
hsa-miR-875-5p	10.8435	8.42201	14.7126	7.59281	11.9289	5.83924	12.8871	8.54452
hsa-miR-876-3p	4.7684	3.00217	8.63534	5.78012	7.85201	4.63603	5.90861	15.2336
hsa-miR-876-5p	4.56727	9.44954	9.34854	6.50305	11.8564	7.89381	6.88651	14.338
hsa-miR-877	239.403	46.8249	218.888	104.226	527.632	566.723	198.525	219.26
hsa-miR-877*	4.89461	3.22837	11.2814	10.0299	7.8635	25.6262	10.0062	15.183
hsa-miR-885-3p	4.99887	5.25435	24.4961	11.2868	9.16905	24.6916	29.522	16.8618
hsa-miR-885-5p	4.44452	8.09064	15.987	17.6149	11.1307	21.2641	15.775	12.8867
hsa-miR-886-3p	5.64218	7.59716	27.6839	23.8982	6.10233	7.62251	7.69269	13.0445
hsa-miR-886-5p	8.65577	17.5041	23.3376	25.707	7.62596	21.128	11.7204	16.0421
hsa-miR-887	2.83926	5.02779	13.5276	13.1366	3.31453	21.7346	9.84299	4.96345
hsa-miR-888	4.5926	13.0331	7.7252	7.65057	7.26152	3.90784	7.83019	6.6726
hsa-miR-888*	5.18382	14.3356	10.7037	11.6978	4.3002	4.95263	12.2102	7.28206
hsa-miR-889	5.54102	5.00599	7.0663	5.40784	10.1481	7.01724	5.15016	10.7449
hsa-miR-890	3.92407	12.968	10.6382	8.3963	10.7957	14.8324	6.97961	9.25894
hsa-miR-891a	4.35662	25.387	7.20676	11.2392	7.82315	5.53282	16.2426	7.94931
hsa-miR-891b	3.93394	10.0022	6.76868	5.98086	8.95563	9.57317	10.6515	11.739
hsa-miR-892a	5.0778	5.66895	4.61034	10.7242	5.14559	11.8845	11.5237	7.04193
hsa-miR-892b	3.13062	6.08843	7.02832	5.29089	7.45837	15.8436	13.2141	7.05915
hsa-miR-9	18.4054	17.919	25.9306	68.6276	22.3104	46.2995	57.9018	568.37
hsa-miR-9*	5.34569	8.58496	27.2734	14.0985	17.0225	15.4104	18.553	351.791
hsa-miR-920	4.33509	12.9765	8.54679	8.3902	11.4208	5.6815	9.6693	5.96089
hsa-miR-921	12.9149	14.8125	16.1492	9.39939	10.2976	4.51213	6.18931	6.50882
hsa-miR-922	10.0593	14.2924	9.67318	12.2504	6.22754	8.44277	7.89676	4.47668
hsa-miR-924	11.0001	15.6907	20.6246	8.81718	6.63231	6.62302	5.00595	11.0468
hsa-miR-92a	11380.1	12534.2	10099.9	14066	9774.35	11673.7	4342.87	9476.04
hsa-miR-92a-1*	6.38655	15.6714	19.1738	25.0192	9.00981	10.6749	7.45198	12.0177
hsa-miR-92a-2*	13.0323	5.56874	11.8842	15.6484	8.82655	14.7066	11.6379	13.4267
hsa-miR-92b	4893.58	3644.22	3976.4	6038.51	3330.78	3576.29	1136.21	3977.07
hsa-miR-92b*	7.32109	14.9828	20.8581	17.3109	13.4182	14.5704	20.4298	17.2368
hsa-miR-93	605.335	1139.78	871.479	478.046	449.328	731.238	480.813	410.092
hsa-miR-93*	12.3466	11.3006	8.09572	20.5915	7.80021	4.70402	12.8398	7.17546
hsa-miR-933	11.8685	11.8497	22.5148	14.2313	11.6955	19.417	14.4426	9.82137
hsa-miR-934	8.58968	4.08841	9.07495	9.85598	5.74338	16.0485	10.3303	13.1515
hsa-miR-935	2.87877	5.04199	14.9955	16.4249	3.27629	19.1539	5.46869	4.11031
hsa-miR-936	919.699	8.36624	42.5001	608.973	843.966	85.2127	42.3294	28.8839
hsa-miR-937	9.09317	1.62149	19.9071	27.3919	6.96549	10.1678	18.7958	5.47539
hsa-miR-938	7.53969	1.89563	9.656	14.9359	6.04446	10.5217	12.9698	6.04934
hsa-miR-939	17.4811	5.40423	22.3181	100.663	10.7461	41.1049	61.8415	17.0471
hsa-miR-940	17.7427	35.841	38.1886	22.2407	18.5071	67.7531	48.4868	19.0393
hsa-miR-941	8.70837	5.45764	13.0349	12.9134	5.66845	7.34398	8.28976	10.4007
hsa-miR-942	7.2809	3.83949	11.6151	13.3222	4.0687	6.31854	5.22679	13.2649
hsa-miR-943	12.0611	10.4969	12.4211	14.9583	3.18657	4.90257	9.71212	4.77741
hsa-miR-944	11.6127	10.0788	6.29067	11.5802	10.3396	3.82946	4.48722	12.4529
hsa-miR-95	11.1767	10.7803	9.9381	10.2532	5.3897	4.28522	4.24924	12.0416
hsa-miR-96	8.23185	5.74012	9.02744	13.3177	5.76059	83.2997	6.09391	8.40827
hsa-miR-96*	7.75131	9.46844	7.22542	10.634	4.83814	4.58445	8.65161	10.8982
hsa-miR-98	8.51906	4.61611	6.52602	10.7211	3.2594	4.96654	5.29349	4.98726
hsa-miR-99a	45.2955	124.872	56.0686	82.7237	49.2975	39.9414	94.9451	103.213
hsa-miR-99a*	12.4747	8.55914	12.7317	12.3259	6.63376	10.4122	4.9733	3.86968
hsa-miR-99b	268.328	452.228	811.155	335.807	507.669	1063.71	1477.17	988.393
hsa-miR-99b*	6.67845	12.7434	21.0952	5.26732	4.15967	11.7659	8.73449	11.7003
