# Supplementary material for: Characterization of MicroRNA Expression Profiles and the Discovery of Novel MicroRNAs Involved in Cancer during Human Embryonic Development
Source: PLoS One. 2013 Aug 2;8(8):e69230. doi: 10.1371/journal.pone.0069230 (PMC3732277; doi:10.1371/journal.pone.0069230)
Supplement: Table S2 — List of 195 homologous human and mouse miRNAs. (XLS) [file pone.0069230.s009.xls]

## Sheet: Sheet1
Table S2. List of 195 homologous human and mouse miRNAs
Human microRNAs	Week 4	Week 5	Week 6	Mouse microRNAs	E9.5	E10.5	E11.5
hsa-let-7a	33.8501	55.5961	134.723	mmu-let-7a	358	1714	3474
hsa-let-7a*	10.1109	5.67902	12.7629	mmu-let-7a*	0	38	0
hsa-let-7b	24.0467	33.4484	32.591	mmu-let-7b	0	32	485
hsa-let-7c	28.6503	64.6891	185.421	mmu-let-7c	380	1174	3750
hsa-let-7c*	11.9761	7.87444	15.9444	mmu-let-7c*	0	38	0
hsa-let-7d	17.3068	22.7967	29.464	mmu-let-7d	63	251	279
hsa-let-7d*	10.3791	15.7221	12.8496	mmu-let-7d*	27	19	87
hsa-let-7e	125.491	344.483	350.114	mmu-let-7e	298	675	1439
hsa-let-7f	16.9294	23.271	16.5064	mmu-let-7f	254	918	1438
hsa-let-7g	11.6595	14.5433	15.1201	mmu-let-7g	18	646	1224
hsa-let-7g*	13.9177	9.61144	13.8956	mmu-let-7g*	0	0	40
hsa-let-7i	17.6448	28.1307	18.9943	mmu-let-7i	179	682	2192
hsa-miR-1	46.3387	58.0393	11.5933	mmu-miR-1	422	614	96
hsa-miR-103	1020.97	589.628	775.295	mmu-miR-103	31136	18298	21156
hsa-miR-106a	3717.47	1283.56	988.078	mmu-miR-106a	6634	2941	1272
hsa-miR-106b	705.363	336.58	217.083	mmu-miR-106b	6715	9093	3676
hsa-miR-106b*	28.037	23.5043	21.9937	mmu-miR-106b*	1003	723	1136
hsa-miR-10a*	15.1967	16.4836	13.9186	mmu-miR-10a*	100	200	13
hsa-miR-10b*	14.4048	15.4315	16.0572	mmu-miR-10b*	154	126	54
hsa-miR-125b	558.086	937.533	3407.28	mmu-miR-125b	23990	51312	54326
hsa-miR-129-3p	13.496	12.4553	12.4007	mmu-miR-129-3p	0	0	54
hsa-miR-129-5p	15.7957	17.8109	17.5638	mmu-miR-129-5p	72	176	0
hsa-miR-130a	522.755	130.332	161.378	mmu-miR-130a	8695	6047	7147
hsa-miR-130a*	18.3834	10.8172	14.3648	mmu-miR-130a*	589	623	337
hsa-miR-130b	827.851	592.997	936.945	mmu-miR-130b	11304	9247	7355
hsa-miR-132	24.8968	30.8698	19.4102	mmu-miR-132	45	0	0
hsa-miR-133b	65.218	44.9398	34.4791	mmu-miR-133b	7683	6489	6623
hsa-miR-134	107.49	299.905	348.532	mmu-miR-134	290	415	518
hsa-miR-135a	9.74973	7.15848	12.6458	mmu-miR-135a	2789	4842	3436
hsa-miR-135b	10.4546	7.97096	8.26233	mmu-miR-135b	2890	3089	2362
hsa-miR-136	6.27861	5.08618	4.97364	mmu-miR-136	18756	18166	4104
hsa-miR-136*	8.38759	4.70472	7.38514	mmu-miR-136*	621	1033	348
hsa-miR-137	13.8417	12.8713	13.4176	mmu-miR-137	449	1594	886
hsa-miR-138	14.8208	13.8459	16.4417	mmu-miR-138	285	16	364
hsa-miR-141	9.12817	9.69879	10.9855	mmu-miR-141	942	704	748
hsa-miR-141*	8.44841	8.72499	11.4402	mmu-miR-141*	53	16	8
hsa-miR-142-3p	5.70976	9.34424	11.0565	mmu-miR-142-3p	1451	4119	3523
hsa-miR-142-5p	9.50071	6.97566	8.0268	mmu-miR-142-5p	210	615	303
hsa-miR-143	58.3726	47.1327	52.5743	mmu-miR-143	337	1062	994
hsa-miR-143*	9.38119	8.23152	13.9331	mmu-miR-143*	18	0	40
hsa-miR-144	6.87821	5.78632	7.60935	mmu-miR-144	212	386	121
hsa-miR-145	172.592	95.0966	258.453	mmu-miR-145	7226	8934	8377
hsa-miR-145*	13.4816	10.7228	6.51268	mmu-miR-145*	596	817	114
hsa-miR-148a	16.7818	15.1017	13.4306	mmu-miR-148a	2482	4067	3840
hsa-miR-148a*	10.2393	9.68785	10.5067	mmu-miR-148a*	18	28	34
hsa-miR-148b	13.2106	11.7145	13.8821	mmu-miR-148b	1811	1407	850
hsa-miR-149	18.6459	17.0286	15.9227	mmu-miR-149	1269	1025	1503
hsa-miR-150	16.9338	18.8769	14.515	mmu-miR-150	32	54	24
hsa-miR-152	18.2829	21.8171	17.5949	mmu-miR-152	9	51	87
hsa-miR-153	10.7107	11.5879	7.84394	mmu-miR-153	42	0	32
hsa-miR-154	20.214	18.4439	17.5877	mmu-miR-154	362	449	1198
hsa-miR-154*	11.2159	9.74566	14.0823	mmu-miR-154*	2242	3051	649
hsa-miR-155	43.5087	55.7626	29.9444	mmu-miR-155	148	108	105
hsa-miR-15a	16.7212	20.9537	19.206	mmu-miR-15a	4242	3576	8475
hsa-miR-15a*	8.95789	11.4173	8.76525	mmu-miR-15a*	18	37	67
hsa-miR-15b	1041.17	788.21	368.3	mmu-miR-15b	4841	3725	3021
hsa-miR-15b*	10.2176	6.15451	13.4358	mmu-miR-15b*	502	767	154
hsa-miR-16	1080.15	395.873	286.753	mmu-miR-16	26590	35904	60829
hsa-miR-181a	312.214	269.727	741.066	mmu-miR-181a	19958	24130	35080
hsa-miR-181b	192.982	187.585	873.773	mmu-miR-181b	10335	16152	20902
hsa-miR-181c	28.4642	21.2721	41.3935	mmu-miR-181c	7125	8438	13564
hsa-miR-182	341.78	579.713	453.587	mmu-miR-182	2515	3703	4251
hsa-miR-182*	10.0384	8.62915	12.1651	mmu-miR-182*	54	14	0
hsa-miR-183	110.112	177.578	191.477	mmu-miR-183	436	601	256
hsa-miR-185	80.6875	77.4788	87.4887	mmu-miR-185	137	156	469
hsa-miR-186	16.3359	12.0212	13.9495	mmu-miR-186	2609	1771	804
hsa-miR-186*	14.3944	8.32421	6.12029	mmu-miR-186*	63	0	32
hsa-miR-187	23.6497	16.1465	17.8591	mmu-miR-187	0	23	13
hsa-miR-191	482.51	483.546	631.685	mmu-miR-191	2202	1680	3287
hsa-miR-191*	17.7205	15.065	13.9448	mmu-miR-191*	0	28	13
hsa-miR-192	24.0321	21.2654	21.474	mmu-miR-192	236	293	168
hsa-miR-194	11.4372	16.1562	12.15	mmu-miR-194	39	284	849
hsa-miR-195	16.8101	17.431	17.8239	mmu-miR-195	84	343	504
hsa-miR-195*	10.2537	11.5315	19.0239	mmu-miR-195*	0	0	48
hsa-miR-196a	88.4904	82.8513	26.5351	mmu-miR-196a	146	766	1436
hsa-miR-196a*	9.84485	7.99773	11.6151	mmu-miR-196a*	11	86	32
hsa-miR-196b	16.5407	10.9304	13.6126	mmu-miR-196b	636	621	2487
hsa-miR-19a	20.8841	18.4524	14.7784	mmu-miR-19a	4876	3318	3195
hsa-miR-19a*	10.1074	8.42029	12.762	mmu-miR-19a*	479	561	183
hsa-miR-19b	758.72	559.733	223.403	mmu-miR-19b	17696	10059	19048
hsa-miR-200a	12.2088	8.27206	12.5143	mmu-miR-200a	1804	2409	614
hsa-miR-200a*	7.40992	9.91905	9.24274	mmu-miR-200a*	21	11	32
hsa-miR-200b	40.6406	34.5884	19.3698	mmu-miR-200b	1634	1951	671
hsa-miR-200b*	30.6048	13.864	11.6648	mmu-miR-200b*	0	27	0
hsa-miR-200c	299.581	295.471	141.315	mmu-miR-200c	602	794	535
hsa-miR-203	17.4192	44.6752	11.9386	mmu-miR-203	0	92	154
hsa-miR-204	13.8323	15.3119	15.4145	mmu-miR-204	1722	2644	1178
hsa-miR-205	97.5876	39.7749	35.3781	mmu-miR-205	7561	7233	6651
hsa-miR-206	791.121	1067.48	1658.21	mmu-miR-206	0	81	259
hsa-miR-20a*	36.322	9.49494	11.9532	mmu-miR-20a*	169	70	48
hsa-miR-20b	1471.15	540.449	323.495	mmu-miR-20b	5995	3443	1126
hsa-miR-20b*	12.6807	11.5567	11.2409	mmu-miR-20b*	327	153	20
hsa-miR-21	38.9978	88.5935	18.9224	mmu-miR-21	7993	11532	16108
hsa-miR-21*	12.3938	13.9173	17.2376	mmu-miR-21*	0	16	57
hsa-miR-210	38.7121	39.6144	52.2803	mmu-miR-210	4422	2386	5730
hsa-miR-211	10.3555	10.896	13.5013	mmu-miR-211	159	415	81
hsa-miR-214	2654.73	3566.04	9605.29	mmu-miR-214	7525	11030	34574
hsa-miR-214*	14.4881	11.8025	15.8158	mmu-miR-214*	2861	4813	8834
hsa-miR-216b	23.1134	30.474	18.6314	mmu-miR-216b	300	469	148
hsa-miR-217	17.5517	22.104	19.7192	mmu-miR-217	214	124	153
hsa-miR-22	20.4999	17.4992	15.4044	mmu-miR-22	835	2330	5348
hsa-miR-22*	7.87575	9.47341	12.3044	mmu-miR-22*	136	207	209
hsa-miR-221	129.609	59.831	39.9211	mmu-miR-221	1584	763	1151
hsa-miR-222	275.065	138.41	154.532	mmu-miR-222	73	19	34
hsa-miR-223	12.6948	11.3897	17.2409	mmu-miR-223	242	410	546
hsa-miR-224	10.335	9.57211	13.4092	mmu-miR-224	36	188	27
hsa-miR-23a	296.542	231.667	279.606	mmu-miR-23a	1337	2482	5929
hsa-miR-23b	745.254	594.277	767.955	mmu-miR-23b	2140	4723	6917
hsa-miR-24	233.96	195.538	202.808	mmu-miR-24	8434	13778	40306
hsa-miR-25	1871.25	1553.32	1021.11	mmu-miR-25	21918	17093	11006
hsa-miR-26a	4645.23	3390.43	2536.21	mmu-miR-26a	9810	17310	12044
hsa-miR-26b	143.959	128.352	61.0545	mmu-miR-26b	1613	3305	558
hsa-miR-26b*	11.0933	10.5596	8.37992	mmu-miR-26b*	118	98	20
hsa-miR-27a	30.1339	26.84	24.5707	mmu-miR-27a	390	458	1406
hsa-miR-27b	135.072	82.5366	64.4093	mmu-miR-27b	3093	3898	5655
hsa-miR-27b*	12.3893	11.1809	15.5724	mmu-miR-27b*	54	37	108
hsa-miR-297	7.05411	8.87447	13.5543	mmu-miR-297	1203	1761	969
hsa-miR-298	11.5389	11.6741	10.5585	mmu-miR-298	1930	1319	2005
hsa-miR-29a	10.6042	9.04331	5.72107	mmu-miR-29a	363	572	1621
hsa-miR-29a*	7.92049	7.28481	9.32359	mmu-miR-29a*	0	23	13
hsa-miR-29b	6.16228	7.74988	12.8329	mmu-miR-29b	1012	1606	1680
hsa-miR-29c	3.86144	3.80895	9.16496	mmu-miR-29c	332	376	327
hsa-miR-300	9.15352	8.4397	12.3265	mmu-miR-300	729	387	607
hsa-miR-302b	19.2365	8.3055	9.24579	mmu-miR-302b	590	70	7
hsa-miR-302d	19.9828	15.7611	9.74451	mmu-miR-302d	2881	688	35
hsa-miR-30b	102.957	70.6111	36.3691	mmu-miR-30b	137	113	210
hsa-miR-30b*	14.6135	14.5752	14.8996	mmu-miR-30b*	18	47	13
hsa-miR-30c	305.515	168.552	88.5311	mmu-miR-30c	2456	2404	678
hsa-miR-30d	137.038	118.988	98.5941	mmu-miR-30d	1463	1187	4226
hsa-miR-30d*	12.8904	11.5798	11.9914	mmu-miR-30d*	45	130	34
hsa-miR-30e	18.7903	17.784	14.5458	mmu-miR-30e	4970	5264	3726
hsa-miR-30e*	14.3357	13.3677	10.8044	mmu-miR-30e*	508	781	283
hsa-miR-31	42.7035	25.4363	27.0809	mmu-miR-31	263	92	493
hsa-miR-31*	8.16827	8.04772	11.4876	mmu-miR-31*	158	81	97
hsa-miR-32	7.16715	17.1599	9.9416	mmu-miR-32	4040	4321	1044
hsa-miR-324-3p	16.2126	18.34	14.9526	mmu-miR-324-3p	91	367	946
hsa-miR-324-5p	53.5581	41.4133	84.4254	mmu-miR-324-5p	2235	1706	4279
hsa-miR-326	12.2294	10.4914	12.4002	mmu-miR-326	154	56	27
hsa-miR-328	21.0547	14.1857	17.9013	mmu-miR-328	136	88	222
hsa-miR-329	22.7503	20.4295	14.8346	mmu-miR-329	1444	1095	937
hsa-miR-335	76.585	85.9054	60.3287	mmu-miR-335	16394	22821	9365
hsa-miR-335*	19.8454	35.8167	14.0328	mmu-miR-335*	13330	12297	3369
hsa-miR-345	28.1086	18.1699	44.5184	mmu-miR-345	1035	856	2394
hsa-miR-346	16.6428	17.0044	13.8518	mmu-miR-346	42	70	0
hsa-miR-34a	14.187	10.5438	15.3023	mmu-miR-34a	390	458	630
hsa-miR-34a*	13.0729	12.5862	14.4752	mmu-miR-34a*	0	69	8
hsa-miR-34b	16.7844	11.4838	12.0647	mmu-miR-34b	289	161	207
hsa-miR-34b*	12.2294	9.31477	10.8691	mmu-miR-34b*	27	37	0
hsa-miR-363	378.657	163.069	78.3202	mmu-miR-363	6546	2822	766
hsa-miR-365	14.2681	11.5924	20.3573	mmu-miR-365	548	528	404
hsa-miR-367	13.4224	8.24734	12.6632	mmu-miR-367	190	38	8
hsa-miR-370	14.245	19.9007	19.9906	mmu-miR-370	286	383	502
hsa-miR-375	17.2774	21.6671	15.2777	mmu-miR-375	290	191	316
hsa-miR-376a	14.6141	18.5174	21.3259	mmu-miR-376a	2831	3545	3382
hsa-miR-376b	7.69046	11.2164	8.00776	mmu-miR-376b	1276	2216	767
hsa-miR-377	17.6767	21.4304	21.5288	mmu-miR-377	1218	1657	1106
hsa-miR-379	73.433	54.7269	68.279	mmu-miR-379	753	925	437
hsa-miR-379*	12.1046	11.5121	9.68313	mmu-miR-379*	120	124	40
hsa-miR-381	16.4168	14.3595	14.8079	mmu-miR-381	475	642	605
hsa-miR-382	117.12	115.034	143.741	mmu-miR-382	1160	1137	1435
hsa-miR-384	6.03175	7.29863	4.94176	mmu-miR-384	1710	2525	320
hsa-miR-410	10.249	14.1726	11.0821	mmu-miR-410	0	203	8
hsa-miR-424	12.9046	14.4368	11.5319	mmu-miR-424	13463	12333	15591
hsa-miR-425	89.3435	58.2863	57.0913	mmu-miR-425	18	33	27
hsa-miR-429	11.4945	11.9205	11.8405	mmu-miR-429	0	232	113
hsa-miR-431	25.1396	30.3179	27.5356	mmu-miR-431	1002	960	1543
hsa-miR-449b	14.7692	13.3442	11.9077	mmu-miR-449b	136	93	182
hsa-miR-451	1355.12	622.198	18.6555	mmu-miR-451	16543	46146	23300
hsa-miR-452	11.2495	9.10522	12.9894	mmu-miR-452	95	54	32
hsa-miR-452*	8.97907	7.45509	13.7295	mmu-miR-452*	9	33	13
hsa-miR-485-3p	33.5635	22.7964	44.1363	mmu-miR-485-3p	509	346	242
hsa-miR-485-5p	19.0773	16.8538	24.2177	mmu-miR-485-5p	73	28	13
hsa-miR-488*	10.3126	6.40472	8.00632	mmu-miR-488*	21	22	73
hsa-miR-494	42.0211	29.4963	32.7033	mmu-miR-494	232	400	462
hsa-miR-495	51.5611	40.9867	27.3039	mmu-miR-495	2831	3338	1084
hsa-miR-496	13.5718	10.2473	9.97372	mmu-miR-496	380	333	226
hsa-miR-497	11.8632	10.5544	8.19455	mmu-miR-497	501	707	1353
hsa-miR-503	34.8246	31.1874	21.4166	mmu-miR-503	2979	6210	15400
hsa-miR-505	10.1399	8.75874	6.66586	mmu-miR-505	235	318	335
hsa-miR-539	13.1297	11.0827	14.7206	mmu-miR-539	169	243	194
hsa-miR-542-3p	14.4629	10.009	10.6904	mmu-miR-542-3p	0	38	0
hsa-miR-543	15.0522	14.0956	13.3068	mmu-miR-543	2604	2188	1981
hsa-miR-551b	16.8753	9.18809	12.3791	mmu-miR-551b	0	0	32
hsa-miR-668	15.3591	11.9562	11.9479	mmu-miR-668	82	47	94
hsa-miR-7	20.5137	24.5444	23.3432	mmu-miR-7	2051	1463	1106
hsa-miR-708	69.5633	42.929	47.6468	mmu-miR-708	226	199	137
hsa-miR-720	101.919	181.662	1255.1	mmu-miR-720	42	41	310
hsa-miR-9	20.7517	45.7459	313.136	mmu-miR-9	47898	148288	4800
hsa-miR-9*	13.7347	15.5105	185.172	mmu-miR-9*	411	3045	0
hsa-miR-93	872.197	552.871	445.452	mmu-miR-93	25896	26362	30690
hsa-miR-93*	10.581	11.0319	10.0076	mmu-miR-93*	354	335	330
hsa-miR-96	7.66647	37.5391	7.25109	mmu-miR-96	2710	2478	1297
hsa-miR-98	6.55373	12.8959	5.14038	mmu-miR-98	0	16	105
hsa-miR-99b	510.57	470.171	1232.78	mmu-miR-99b	2296	2692	6212
hsa-miR-99b*	13.5057	37.6777	10.2174	mmu-miR-99b*	172	232	370
